# Supplementary material for: Promoter-dependent nuclear RNA degradation ensures cell cycle-specific gene expression
Source: Commun Biol. 2019 Jun 17;2:211. doi: 10.1038/s42003-019-0441-3 (PMC6572803; doi:10.1038/s42003-019-0441-3)
Supplement: Supplementary file 4 — Supplementary Data 1 [file 42003_2019_441_MOESM4_ESM.xlsx]

## Sheet: Table S1 Statistical Analysis
	Table S1 Cell count and statistical analysis of FISH assays
Strains	N total			% Population			N used in quantification			% Cells with Nascent RNA			% Cells with Cytoplasmic RNA			Nascent RNA per Cell in G1						Nascent RNA per Cell in S						Nascent RNA per Cell in G2/M						Cytoplasmic RNA per Cell in G1						Cytoplasmic RNA per Cell in S						Cytoplasmic RNA per Cell in G2/M
	G1	S	G2/M	G1	S	G2/M	G1	S	G2/M	G1	S	G2/M	G1	S	G2/M	Mean	stdev	SEM	Mean Fold Change	Error from SEM	p-value	Mean	stdev	SEM	Mean Fold Change	Error from SEM	p-value	Mean	stdev	SEM	Mean Fold Change	Error from SEM	p-value	Mean	stdev	SEM	Mean Fold Change	Error from SEM	p-value	Mean	stdev	SEM	Mean Fold Change	Error from SEM	p-value	Mean	stdev	SEM	Mean Fold Change
WT	234	166	229	37.2019	26.3911	36.407	150	150	150	41.3333	19.3333	14.6667	58.6667	40	27.3333	0.626667	0.95219	0.077746				0.246667	0.612363	0.0499993				0.22	0.674263	0.0550534				3.52667	4.3761	0.357307				1.06	1.93599	0.158073				0.506667	1.24645	0.101773
rrp6D	385	162	197	51.7473	21.7742	26.4785	150	150	150	44.6667	40	10	51.3333	67.3333	14.6667	0.8	1.15276	0.0941226	1.2766	0.218271	0.1567	0.526667	0.910024	0.0743031	2.13514	0.527302	0.002	0.113333	0.376074	0.0307063	0.515152	0.189999	0.092	2.72667	3.54813	0.289703	0.773157	0.113508	0.0831	2.63333	3.10318	0.253374	2.48428	0.440889	<0.0001	0.22	0.712967	0.0582135	0.434211
rat1-1	313	112	53	65.4812	23.431	11.0879	150	111	53	28	54.955	43.3962	32	70.2703	41.5094	0.373333	0.680965	0.0556006	0.595745	0.115476	0.0085	0.783784	0.888363	0.0843197	3.1775	0.72917	<0.0001	0.528302	0.668056	0.0917646	2.40137	0.731501	0.0049	0.686667	1.28563	0.104971	0.194707	0.0357086	<0.0001	1.75676	1.73842	0.165004	1.65732	0.292085	0.0025	0.735849	1.12918	0.155104	1.45233
xrn1D	172	154	219	31.5596	28.2569	40.1835	150	150	150	61.3333	62.6667	19.3333	71.3333	81.3333	37.3333	1.01333	1.12319	0.0917085	1.61702	0.248318	0.0014	0.933333	0.945968	0.0772379	3.78378	0.828429	<0.0001	0.213333	0.471847	0.0385262	0.969697	0.299249	0.921	4.28	4.27278	0.348871	1.21361	0.157812	0.1325	4.38667	3.79825	0.310125	4.13836	0.682974	<0.0001	0.566667	0.89305	0.0729173	1.11842
rnt1D	595	173	175	63.0965	18.3457	18.5578	150	150	150	35.3333	65.3333	30.6667	44.6667	75.3333	56.6667	0.513333	0.857158	0.0699867	0.819149	0.150998	0.2795	0.973333	1.00966	0.0824386	3.94595	0.866859	<0.0001	0.4	0.732743	0.0598282	1.81818	0.530064	0.0276	2.34667	3.89628	0.31813	0.665406	0.112616	0.0142	4.03333	3.47071	0.283383	3.80503	0.627252	<0.0001	2.4	3.56907	0.291413	4.73684
rrp6D rnt1D	365	146	77	62.0748	24.8299	13.0952	150	137	77	33.3333	59.1241	61.039	53.3333	78.1022	76.6234	0.493333	0.817154	0.0667203	0.787234	0.144479	0.1941	0.722628	0.704293	0.0601718	2.92957	0.641976	<0.0001	1.02597	1.1236	0.128046	4.66352	1.3041	<0.0001	1.72667	2.52477	0.206146	0.489603	0.0766645	<0.0001	3.78832	3.33306	0.284762	3.57389	0.596836	<0.0001	3.64935	3.73732	0.425907	7.20267
rat1-1 rnt1D	297	113	48	64.8472	24.6725	10.4803	150	113	48	9.33333	18.5841	12.5	16	30.9735	41.6667	0.173333	1.09144	0.0891153	0.276596	0.146287	0.0002	0.230088	0.517702	0.0487013	0.932791	0.273371	0.8124	0.125	0.334219	0.0482403	0.568182	0.261337	0.1962	0.173333	0.413638	0.0337734	0.0491493	0.0107939	<0.0001	0.477876	0.856669	0.0805886	0.450827	0.101489	0.0012	0.791667	1.36769	0.197409	1.5625
xrn1D rnt1D	524	166	135	63.5152	20.1212	16.3636	150	150	131	34.6667	59.3333	64.8855	72.6667	84	89.313	0.42	0.637424	0.0520454	0.670213	0.117521	0.028	0.753333	0.810474	0.0661749	3.05405	0.674687	<0.0001	0.839695	0.782666	0.0683818	3.81679	1.00443	<0.0001	2.36667	2.83179	0.231214	0.671078	0.0944515	0.0069	3.84	3.25655	0.265896	3.62264	0.595625	<0.0001	4.85496	4.42219	0.386368	9.58216
TOA1p-AXL2	359	153	259	46.5629	19.8444	33.5927	150	150	150	61.3333	71.3333	64.6667	88	92	87.3333	0.686667	0.614551	0.0501779	1.09574	0.15777	0.5173	1.02	1.13202	0.0924293	4.13514	0.918136	<0.0001	0.813333	0.736276	0.0601167	3.69697	0.964651	<0.0001	2.2	1.69484	0.138383	0.623819	0.0743928	0.0007	2.62667	1.96461	0.16041	2.47799	0.399316	<0.0001	2.55333	1.90209	0.155305	5.03947
TOA1p-AXL2 rnt1D	412	153	139	58.5227	21.733	19.7443	150	150	130	37.3333	47.3333	54.6154	67.3333	72.6667	80.7692	0.433333	0.617602	0.050427	0.691489	0.117621	0.0379	0.573333	0.678991	0.0554394	2.32432	0.522003	<0.0001	0.730769	0.795223	0.0697457	3.32168	0.88963	<0.0001	1.39333	1.43259	0.11697	0.395085	0.0519841	<0.0001	1.77333	2.00719	0.163886	1.67296	0.293504	0.0019	2.03077	1.66094	0.145674	4.0081
WT (12 probes control)	58	22	41	47.9339	18.1818	33.8843	50	22	41	48	22.7273	19.5122	60	40.9091	12.1951	0.68	0.819158	0.115846	1.08511	0.228685	0.6342	0.227273	0.428932	0.0914486	0.921376	0.415122	0.8535	0.195122	0.401218	0.0626597	0.886918	0.361082	0.7661	2.92	3.23779	0.457892	0.827977	0.154579	0.2985	0.954545	1.36198	0.290374	0.900515	0.305083	0.7517	0.146341	0.421958	0.0658988	0.288832
WT (24 probes control)	77	34	37	52.027	22.973	25	50	34	37	52	41.1765	13.5135	58	52.9412	32.4324	0.66	0.717422	0.101459	1.05319	0.20805	0.7947	0.5	0.662868	0.113681	2.02703	0.61743	0.0471	0.243243	0.68335	0.112342	1.10565	0.580785	0.8533	2.46	3.12469	0.441898	0.697543	0.143858	0.063	1.35294	2.5332	0.434441	1.27636	0.451891	0.5297	0.486486	0.989434	0.162662	0.960171
rrp6D xrn1D	92	50	59	45.7711	24.8756	29.3532	50	50	50	38	46	22	60	72	38	0.66	1.00224	0.141738	1.05319	0.261207	0.8372	0.66	0.894655	0.126523	2.67568	0.746494	0.0034	0.24	0.476381	0.0673704	1.09091	0.410245	0.8186	1.96	2.49865	0.353363	0.555766	0.114935	0.0022	2.36	2.37985	0.336561	2.22642	0.459398	0.0008	0.78	1.54246	0.218137	1.53947
rrp6D xrn1D rnt1D	174	75	50	58.194	25.0836	16.7224	50	50	50	34	40	60	54	80	88	0.44	0.704504	0.099632	0.702128	0.181286	0.1424	0.52	0.735125	0.103962	2.10811	0.600194	0.0205	0.84	0.841767	0.119044	3.81818	1.09805	<0.0001	1.36	1.86	0.263043	0.385633	0.0842006	<0.0001	2.22	1.90905	0.269981	2.09434	0.403007	0.0004	3.32	3.13922	0.443953	6.55263
LoopM	415	153	285	48.6518	17.9367	33.4115	150	150	150	23.3333	12.6667	2.66667	30	26	7.33333	0.373333	0.871215	0.0711344	0.595745	0.135454	0.0168	0.146667	0.407755	0.033293	0.594595	0.180952	0.0972	0.16	0.905464	0.0739309	0.727273	0.382166	0.0047	1.6	2.96738	0.242286	0.453686	0.08266	<0.0001	0.92	2.17219	0.177358	0.867925	0.211536	0.5561	0.14	0.723804	0.0590984	0.276316
rrp6D xrn1D LoopM	164	51	72	57.1429	17.77	25.0871	50	50	50	54	62	26	70	86	74	0.68	0.740656	0.104745	1.08511	0.214617	0.6835	0.98	0.958102	0.135496	3.97297	0.974823	<0.0001	0.3	0.543984	0.0769309	1.36364	0.488595	0.3997	3.76	4.16281	0.58871	1.06616	0.198832	0.7356	4.5	3.52397	0.498365	4.24528	0.788565	<0.0001	2.18	3.00808	0.425407	4.30263
rnt1D rrp6D xrn1D LoopM	129	53	52	55.1282	22.6496	22.2222	50	50	50	34	52	56	72	82	92	0.4	0.638877	0.0903508	0.638298	0.164493	0.0595	0.76	0.938083	0.132665	3.08108	0.8242	0.0006	0.86	1.16075	0.164155	3.90909	1.23031	0.0005	1.96	2.39864	0.339219	0.555766	0.111456	0.0018	3.08	2.73928	0.387393	2.90566	0.566851	<0.0001	4.16	3.19668	0.452079	8.21053
rnt1-D245R	589	228	86	65.227	25.2492	9.52381	150	150	86	22.6667	56.6667	22.093	32.6667	73.3333	45.3488	0.326667	0.847394	0.0691894	0.521277	0.127955	0.0042	0.8	0.866994	0.0707897	3.24324	0.717315	<0.0001	0.488372	1.64313	0.177183	2.21987	0.978376	0.1511	0.76	1.53998	0.125739	0.215501	0.0418079	<0.0001	2.58667	2.43627	0.19892	2.44025	0.409441	<0.0001	0.94186	1.68979	0.182215	1.85894
[truncated: 2 more columns]

## Sheet: Table S2 Strains
Strains	Genotype	Source
WT	MATa his3D200 leu2D0 lys2D0 ura3D0	Catala, M., Aksouh, L. & Abou Elela, S. RNA-dependent regulation of the cell wall stress response. Nucleic Acids Res. 40, 7507-7517, doi:10.1093/nar/gks411 (2012).
MS2-AXL2	MATa his3D200 leu2D0 lys2D0 trp1D63 ura3D0 MS2-AXL2 [pNoel-NLSred]	This paper
MS2-AXL2 pNoel	MATa his3D200 leu2D0 lys2D0 trp1D63 ura3D0 MS2-AXL2 [pNoel]	This paper
AXL2-PP7 pNoel	MATa his3D200 leu2D0 lys2D0 trp1D63 ura3D0 AXL2-PP7 [pNoel]	This paper
WT pNoel	MATa his3D200 leu2D0 lys2D0 trp1D63 ura3D0 [pNoel]	This paper
rrp6D	MATa his3D200 leu2D0 lys2D0 ura3D0 rrp6D::KMX	Parenteau, J. et al. Preservation of Gene Duplication Increases the Regulatory Spectrum of Ribosomal Protein Genes and Enhances Growth under Stress. Cell Reports 13, 2516-2526, doi:10.1016/j.celrep.2015.11.033 (2015).
rat1-1	MATa his3D200 leu2D0 lys2D0 ura3D0 rat1-1	Parenteau, J. et al. Preservation of Gene Duplication Increases the Regulatory Spectrum of Ribosomal Protein Genes and Enhances Growth under Stress. Cell Reports 13, 2516-2526, doi:10.1016/j.celrep.2015.11.033 (2015).
xrn1D	MATa his3D200 leu2D0 lys2D0 ura3D0 xrn1D::KMX	Parenteau, J. et al. Preservation of Gene Duplication Increases the Regulatory Spectrum of Ribosomal Protein Genes and Enhances Growth under Stress. Cell Reports 13, 2516-2526, doi:10.1016/j.celrep.2015.11.033 (2015).
rnt1D	MATa his3D200 leu2D0 lys2D0 ura3D0 rnt1D::HIS3	Catala, M., Aksouh, L. & Abou Elela, S. RNA-dependent regulation of the cell wall stress response. Nucleic Acids Res. 40, 7507-7517, doi:10.1093/nar/gks411 (2012).
rrp6D rnt1D	MATa his3D200 leu2D0 lys2D0 ura3D0 rrp6D::KMX rnt1D::HIS3	This paper
rat1-1 rnt1D	MATa his3D200 leu2D0 lys2D0 ura3D0 rat1-1 rnt1D::HIS3	Parenteau, J. et al. Preservation of Gene Duplication Increases the Regulatory Spectrum of Ribosomal Protein Genes and Enhances Growth under Stress. Cell Reports 13, 2516-2526, doi:10.1016/j.celrep.2015.11.033 (2015).
xrn1D rnt1D	MATa his3D200 leu2D0 lys2D0 ura3D0 xrn1D::KMX rnt1D::HIS3	Parenteau, J. et al. Preservation of Gene Duplication Increases the Regulatory Spectrum of Ribosomal Protein Genes and Enhances Growth under Stress. Cell Reports 13, 2516-2526, doi:10.1016/j.celrep.2015.11.033 (2015).
axl2D	MATa his3D200 leu2D0 lys2D0 ura3D0 axl2D::URA3	This paper
rnt1D LoopM	MATa his3D200 leu2D0 lys2D0 ura3D0 rnt1D::HIS3 axl2-LoopM	This paper
rnt1-1	MATa his3D200 leu2D0 lys2D0 ura3D0 rnt1D::HIS3 [pRS315-rnt1-1]	This paper
RNT1	MATa his3D200 leu2D0 lys2D0 ura3D0 rnt1D::HIS3 [pRS315/GFP/RNT1]	This paper
rnt1-DNT2	MATa his3D200 leu2D0 lys2D0 ura3D0 rnt1D::HIS3 [pRS315/GFP/DNT2]	This paper
MS2-AXL2 rnt1D	MATa his3D200 leu2D0 lys2D0 trp1D63 ura3D0 rnt1D::HIS3 MS2-AXL2 [pNoel-NLSred]	This paper
rnt1-D245R	MATa his3D200 leu2D0 lys2D0 ura3D0 rnt1-D245R	This paper
LoopR	MATa his3D200 leu2D0 lys2D0 ura3D0 axl2-LoopR	This paper
TOA1p-AXL2	MATa his3D200 leu2D0 lys2D0 ura3D0 TOA1p-AXL2	This paper
TOA1p-AXL2 rnt1D	MATa his3D200 leu2D0 lys2D0 ura3D0 TOA1p-AXL2 rnt1D::HIS3	This paper
rrp6D xrn1D	MATa his3D200 leu2D0 lys2D0 ura3D0 rrp6D::KMX xrn1D::KMX	This paper
rrp6D xrn1D rnt1D	MATa his3D200 leu2D0 lys2D0 ura3D0 rrp6D::KMX xrn1D::KMX rnt1D::HIS3	This paper
LoopM	MATa his3D200 leu2D0 lys2D0 ura3D0 axl2-LoopM	This paper
rrp6D xrn1D LoopM	MATa his3D200 leu2D0 lys2D0 ura3D0 rrp6D::KMX xrn1D::KMX axl2-LoopM	This paper
rnt1D rrp6D xrn1D LoopM	MATa his3D200 leu2D0 lys2D0 ura3D0 rnt1D::HIS3 rrp6D::KMX xrn1D::KMX axl2-LoopM	This paper

## Sheet: Table S3 Oligonucleotides
Oligonucleotides	Sequence	Source
FISH Axl2 5’-1	GAAGCTGTGTCATGGTAAGT-mdCAM	Biosearch Technologies
FISH Axl2 5’-2	GTAGCTGTCAGCAATAATGA-mdCAM	Biosearch Technologies
FISH Axl2 5’-3	CCACTACTAGATGGAGTAGT-mdCAM	Biosearch Technologies
FISH Axl2 5’-4	GGTATTGTTTTCCGATAGGA-mdCAM	Biosearch Technologies
FISH Axl2 5’-5	GATTCATTGACTCTTGCCAC-mdCAM	Biosearch Technologies
FISH Axl2 5’-6	TCTACAGACGATTTATAGGT-mdCAM	Biosearch Technologies
FISH Axl2 5’-7	GTATGTTATTTGAGCTGTCT-mdCAM	Biosearch Technologies
FISH Axl2 5’-8	AGCTCGGTAAGTCGAAGCAA-mdCAM	Biosearch Technologies
FISH Axl2 5’-9	ACGTTCTAGAACTAGAGTCA-mdCAM	Biosearch Technologies
FISH Axl2 5’-10	GTCAGAAGAAGGTTCACCTG-mdCAM	Biosearch Technologies
FISH Axl2 5’-11	AATACAACGTGGTGTTCGCA-mdCAM	Biosearch Technologies
FISH Axl2 5’-12	GTACCCTCGAGTATTACATT-mdCAM	Biosearch Technologies
FISH Axl2 5’-13	TGGGTAACGGCGCATTATAC-mdCAM	Biosearch Technologies
FISH Axl2 5’-14	CCAGAATCGAAGAACAGCCA-mdCAM	Biosearch Technologies
FISH Axl2 5’-15	CGTCCCAGTAAACTTCAACT-mdCAM	Biosearch Technologies
FISH Axl2 5’-16	AATCGCCGAGTTTATCACCG-mdCAM	Biosearch Technologies
FISH Axl2 5’-17	AACTGTAGCTTGTTTCTGGA-mdCAM	Biosearch Technologies
FISH Axl2 5’-18	ATGTCTGTAGCGATGATGAC-mdCAM	Biosearch Technologies
FISH Axl2 5’-19	ACCTCAACGGCAGAAAATCC-mdCAM	Biosearch Technologies
FISH Axl2 5’-20	CCCGATGACTAATTCGAATT-mdCAM	Biosearch Technologies
FISH Axl2 5’-21	TAGAGGTAGTTAACTGGTGA-mdCAM	Biosearch Technologies
FISH Axl2 5’-22	GTCAGTAACGTTGATTATCA-mdCAM	Biosearch Technologies
FISH Axl2 5’-23	AGTCATATGAAACGTTACCT-mdCAM	Biosearch Technologies
FISH Axl2 5’-24	ATAGGATCGTCATCGAGATA-mdCAM	Biosearch Technologies
FISH ITS2-1	AGAGTATCACTCACTACCAA-mdCAM	Biosearch Technologies
FISH ITS2-2	AGGCCAGCAATTTCAAGTTA-mdCAM	Biosearch Technologies
FISH ITS2-3	GCAGAGAAACCTCTCTTTGG-mdCAM	Biosearch Technologies
FISH ITS2-4	ACTTGCATTATACCTCAAGC-mdCAM	Biosearch Technologies
NB Axl2 for	GCAATTGCGTGCGGTGTTGCT	Integrated DNA Technologies
NB Axl2 rev	TCTGGAGGCTGTACTGGGGGTT	Integrated DNA Technologies
NB Act1 for	ATGTTTAGAGGTTGCTGCTT	Integrated DNA Technologies
NB Act1 rev	AGAGAGAAACCAGCGTAAAT	Integrated DNA Technologies
NB Mig2 for	ATGCCTAAAAAGCAAACGAATTTCC	Integrated DNA Technologies
NB Mig2 rev	TGGGACCGTTGAAAACATCAATTTG	Integrated DNA Technologies
qPCR Axl2 for	GAATTAGTCATCGGGGCTCACCAG	Integrated DNA Technologies
qPCR Axl2 rev	GGACACAGAAAAATTGGCAGGATTGGAG	Integrated DNA Technologies
qPCR Mig2 for	ACGCATACAGGGCAATCTCA	Integrated DNA Technologies
qPCR Mig2 rev	TTGGTGTATCATCACGCCCG	Integrated DNA Technologies
qPCR Toa1 for	CCCGGCGTAAATTCTAGCGA	Integrated DNA Technologies
qPCR Toa1 rev	CTGGCTAGTTACGTCCGCAT	Integrated DNA Technologies
qPCR Act1 for	CAATGGATTCTGAGGTTGCTGCTTTG	Integrated DNA Technologies
qPCR Act1 rev	CTTGGTCTACCGACGATAGATGG	Integrated DNA Technologies
qPCR Rpr1 for	GTGGGAAATTCGGTGGAACACAGTG	Integrated DNA Technologies
qPCR Rpr1 rev	GATAACAACGGTCGGTAAAGACTGGTTC	Integrated DNA Technologies
chIP Axl2-1 for	CGCGTCATAGAACTTTTGGC	Integrated DNA Technologies
chIP Axl2-1 rev	GAGCTTTGAGGTTGTGGAGA	Integrated DNA Technologies
chIP Axl2-2 for	CAGCTTCAGATTTCATTATTGCTG	Integrated DNA Technologies
chIP Axl2-2 rev	TGTTATTTGAGCTGTCTTGTCTAC	Integrated DNA Technologies
chIP Axl2-3 for	TGTGTCGTATTACGGACGTTC	Integrated DNA Technologies
chIP Axl2-3 rev	TGAGCCCCGATGACTAATTC	Integrated DNA Technologies
chIP Axl2-4 for	GAAGTTGTCTCCACAACGG	Integrated DNA Technologies
chIP Axl2-4 rev	TTGTCGAAATTCTTGGGCAC	Integrated DNA Technologies
chIP Axl2-5 for	ATCAGTAACACCATCACCATATAAC	Integrated DNA Technologies
chIP Axl2-5 rev	ACTAACCTTTTCTTACTTGGTCTTC	Integrated DNA Technologies
chIP Axl2-LoopR-3 for	CTACCTGTTCCATGGCCAACAC	Integrated DNA Technologies
chIP Axl2-LoopR-3 rev	CAGCACGTGTCTTGTAGTTCCCGTC	Integrated DNA Technologies
chIP Axl2-LoopR-4 for	GCCCTGTCCTTTTACCAGACAACC	Integrated DNA Technologies
chIP Axl2-LoopR-4 rev	CATGCCATGTGTAATCCCAGCAGC	Integrated DNA Technologies
chIP Toa1pro-1 for	ATTAGAAACAGAACGCAAAAATTATCCACTATATAATTCAAAGAC	Integrated DNA Technologies
chIP Toa1pro-1 rev	CAACTGTCTCACATCATACTTGACGAAGC	Integrated DNA Technologies
chIP chrV for	GGCTGTCAGAATATGGGGCCGTAGTA	Integrated DNA Technologies
chIP chrV rev	CACCCCGAAGCTGCTTTCACAATAC	Integrated DNA Technologies
Axl2del for	TTCCTGCTTCCAACATCTACGTATATCAAGAAGCATTCACTTACCAGATTGTACTGAGAGTGCAC	Integrated DNA Technologies
Axl2del rev	GGGTATCTGTAAACCACTAATAAAAAATAAAACAGGAAAATAAAATTAAGCAAAATATCGTTGCGTATAACTGTGCGGTATTTCACACCG	Integrated DNA Technologies
Axl2 amp for	TCTCACATCCTGTAGTGATTGACAC	Integrated DNA Technologies
Axl2 loopM rev	ATTCATCTGGGACAGACCCGGAAATtGTcGCgTTATCcAgTGCCACCCAGTCTGGAGCATCCAAT	Integrated DNA Technologies
Axl2 loopM for	ATTGGATGCTCCAGACTGGGTGGCAcTgGATAAcGCgACaATTTCCGGGTCTGTCCCAGATGAAT	Integrated DNA Technologies
Axl2 amp rev	TGAAATTTGAAGAATGGAATTAAAATTAAATGTCTCTAAG	Integrated DNA Technologies
