# Supplementary material for: Promoter-dependent nuclear RNA degradation ensures cell cycle-specific gene expression
Source: Commun Biol. 2019 Jun 17;2:211. doi: 10.1038/s42003-019-0441-3 (PMC6572803; doi:10.1038/s42003-019-0441-3)
Supplement: Supplementary file 5 — Supplementary Data 2 [file 42003_2019_441_MOESM5_ESM.xlsx]

## Sheet: Fig1
Expression of Axl2 in cell cycle (3x50 cells per phase)										from 150 cells					ChIP of Pol2 in WT synchro												qPCR of Axl2 in WT synchro
	Trx (Nuc 650 RNA-Nuc 650 spot+1, if spot number not 0)				Cyto Complete RNA from 650					Trx G1	Trx S	Trx G2
culture	G1	S	G2		G1	S	G2		average	0.626667	0.246667	0.22				Probe	1	2	3	4	5		Pro	ORF				vs Asy1	vs Asy2	vs Asy3	geomean
1	0	0	0		11	0	0		std	0.95219	0.612363	0.674263			WT Asy n1	Pol2	1.48277	1.30246	1.05101	1.07658	1.539		1.48277	1.22719			Asy-1	1	1.24448	1.2593	1.16155
1	3	0	0		12	0	0		sem	0.077746	0.0499993	0.0550534			WT Asy n2	Pol2	1.61813	1.48995	0.99798	1.18045	1.85725		1.61813	1.3437			Asy-2	0.803547	1	1.01191	0.933364
1	1	0	0		10	0	0								WT Asy n3	Pol2	1.63844	1.389	1.09125	1.06027	1.55732		1.63844	1.25778			Asy-3	0.794091	0.988231	1	0.922379
1	1	0	0		9	1	0			RNA G1	RNA S	RNA G2			WT G1 n1	Pol2	1.27307	1.65885	1.72045	1.66745	2.73929		1.27307	1.90014			G1-1	1.00101	1.24574	1.26058	1.16273
1	1	1	0		0	0	0		average	3.52667	1.06	0.506667			WT G1 n2	Pol2	1.33741	2.345	1.5439	1.57531	2.09612		1.33741	1.85946			G1-2	0.894188	1.1128	1.12605	1.03865
1	2	0	1		5	0	0		std	4.3761	1.93599	1.24645			WT G1 n3	Pol2	1.50488	2.0122	1.59053	1.87793	2.50567		1.50488	1.96994			G1-3	0.654552	0.814578	0.824278	0.760297
1	1	1	0		12	7	0		sem	0.357307	0.158073	0.101773			WT S n1	Pol2	1.62734	1.00989	1.2679	1.32608	1.95118		1.62734	1.34914			S-1	0.650611	0.809673	0.819315	0.75572
1	1	0	0		4	0	0								WT S n2	Pol2	1.78026	1.13972	1.00443	1.20012	2.43631		1.78026	1.3526			S-2	0.528358	0.657531	0.665362	0.613716
1	0	0	0		0	0	0			from 150 cells					WT S n3	Pol2	2.00633	1.2612	0.901844	1.34059	2.27598		2.00633	1.36488			S-3	0.709033	0.882379	0.892887	0.823581
1	0	0	1		0	0	4			G1	S	G2/M			WT G2 n1	Pol2	1.87531	1.39449	0.885823	0.966356	1.32732		1.87531	1.12194			G2-1	0.365826	0.455264	0.460686	0.424927
1	0	0	0		0	0	0		Nascent mRNA	0.626667	0.246667	0.22			WT G2 n2	Pol2	1.80881	1.31668	0.827369	0.952981	1.3888		1.80881	1.09579			G2-2	0.31964	0.397786	0.402523	0.371279
1	0	0	0		0	0	0		blank left	0	0	0			WT G2 n3	Pol2	2.11704	1.30226	0.721305	0.867021	1.55376		2.11704	1.06061			G2-3	0.343393	0.427346	0.432435	0.398869
1	1	2	1		15	7	0		blank right	0	0	0
1	1	0	0		12	0	0		Complete mRNA	3.52667	1.06	0.506667					geomean 3n			stdev		sem(3)
1	1	0	0		2	0	0		sem	0.077746	0.0499993	0.0550534						Promoter	ORF	Promoter	ORF	Promoter	ORF					geomean 3n	stdev	sem(3)
1	1	0	0		7	0	0		sem	0.357307	0.158073	0.101773				Asy	Pol2	1.57824	1.27528	0.0846252	0.0604029	0.0488584	0.0348736				Asy	1	0.135028	0.0779587
1	0	0	0		17	0	0									G1	Pol2	1.36838	1.9093	0.119667	0.0558798	0.0690899	0.0322622				G1	0.971949	0.206085	0.118983
1	2	0	0		0	0	0		Figure 1c							S	Pol2	1.79799	1.35552	0.190669	0.00827387	0.110083	0.00477692				S	0.725568	0.107093	0.0618301
1	2	0	0		0	0	0									G2	Pol2	1.92929	1.09249	0.162207	0.0307719	0.0936504	0.0177662				G2	0.397754	0.0268278	0.015489
1	0	0	0		0	1	0
1	0	0	0		0	0	0									ratio to G1		Promoter	ORF	err			two-tailed paired t-test				ratio to G1			err	two-tailed paired t-test
1	1	0	0		7	0	0										G1	1	1	0.0714041	0.0238965		Promoter	ORF				G1	1	0.173124
1	0	0	0		9	1	1										S	1.31396	0.709957	0.104274	0.0122545		0.00962744	0.00261435				S	0.746508	0.111347	0.250111
1	2	1	0		5	4	1										G2/M	1.40991	0.572193	0.0987495	0.0134188		0.00645245	0.0031986				G2/M	0.409234	0.0525708	0.0363974
1	0	1	0		0	7	1
1	3	0	0		6	0	1										Figure 1e											Figure 1f
1	0	0	0		0	1	0
1	1	0	1		5	0	2
1	0	0	0		8	0	0
1	1	0	0		3	0	0
1	0	0	0		2	0	0
1	0	0	0		0	3	0
1	0	0	0		1	0	0
1	5	0	0		4	2	0
1	1	0	0		2	0	0
1	1	0	0		2	0	1
1	1	0	0		9	0	0
1	2	0	1		3	5	0
1	1	0	0		9	2	0
1	0	0	0		0	0	0
1	1	1	0		1	3	0
1	0	1	0		8	0	0										Enrichments rel to chrV
1	0	0	0		1	0	0										G1			S			G2/M					mRNA rel to Asy
1	1	1	0		2	4	0										Pro	ORF		Pro	ORF		Pro	ORF				G1	S	G2/M
1	1	0	0		1	0	0										1.27307	1.90014		1.62734	1.34914		1.87531	1.12194				1.16273	0.75572	0.424927
1	0	0	0		6	0	0										1.33741	1.85946		1.78026	1.3526		1.80881	1.09579				1.03865	0.613716	0.371279
1	3	1	0		9	1	0										1.50488	1.96994		2.00633	1.36488		2.11704	1.06061				0.760297	0.823581	0.398869
1	0	0	1		0	0	1
1	1	1	0		8	0	0										Enrichments rel to G1			S			G2/M					mRNA rel to G1
1	0	0	0		1	1	0										Pro	ORF		Pro	ORF		Pro	ORF				G1	S	G2/M
2	0	0	0		0	0	0										0.93035	0.9952		1.27828	0.71002		1.47306	0.59045				1.19629	0.649953	0.365457
2	0	1	0		4	1	0										0.977368	0.973892		1.33113	0.727417		1.35247	0.589304				1.06862	0.59088	0.357464
2	1	0	0		10	0	0										1.09975	1.03176		1.33321	0.692853		1.40678	0.538398				0.78224	1.08323	0.524622
2	0	0	0		0	1	0
2	0	0	1		6	0	1										Enrichments rel to G1 sorted			S			G2/M					mRNA rel to G1 sorted
2	0	0	0		4	0	0										Pro	ORF		Pro	ORF		Pro	ORF				G1	S	G2/M
2	1	0	1		0	0	6										0.93035	0.973892		1.27828	0.692853		1.35247	0.538398				0.78224	0.59088	0.357464
2	3	1	0		6	0	0										0.977368	0.9952		1.33113	0.71002		1.40678	0.589304				1.06862	0.649953	0.365457
2	0	1	0		0	0	0										1.09975	1.03176		1.33321	0.727417		1.47306	0.59045				1.19629	1.08323	0.524622
2	2	0	0		8	1	1
2	2	0	0		3	2	1										Data for box plot											Data for box plot
2	0	0	0		0	1	0										Pro	ORF		Pro	ORF		Pro	ORF				G1	S	G2/M
2	0	0	0		0	2	0										0.93035	0.973892		1.27828	0.692853		1.35247	0.538398				0.78224	0.59088	0.357464
2	3	0	0		12	0	0										0.0470178	0.0213074		0.0528495	0.0171669		0.0543142	0.0509058				0.286384	0.0590735	0.00799308
2	0	1	0		7	0	0										0.122387	0.0365606		0.0020891	0.0173972		0.0662743	0.00114624				0.127662	0.433282	0.159166
2	1	0	1		0	1	1
2	1	0	0		4	4	0
2	1	0	0		6	0	0
2	0	0	0		0	0	0
2	0	4	0		0	5	2
2	1	0	2		4	1	1
2	0	1	2		0	0	2
2	0	1	1		0	2	0
2	1	0	0		18	0	0
2	0	0	0		0	0	0
2	0	0	0		0	0	0
2	0	0	0		0	2	0
2	0	0	0		0	0	0
2	0	0	1		0	2	4
2	2	0	0		7	1	0
2	0	0	0		0	0	1
2	1	0	0		4	0	1
2	1	1	0		6	0	0
2	0	0	0		0	0	0
2	0	0	0		9	0	0
2	0	0	1		0	0	0
2	3	0	0		7	0	1
2	1	0	0		1	0	0
2	1	1	0		13	5	0
2	1	4	6		4	6	7
2	0	0	0		0	1	0
2	0	0	0		0	1	0
2	0	1	0		8	1	1
2	0	1	0		0	11	1
2	0	0	2		1	1	6
2	0	1	0		1	0	0
2	0	0	2		0	0	1
2	0	2	0		1	0	0
2	0	0	0		0	3	0
2	0	0	0		1	2	0
3	0	0	0		2	0	0
3	2	0	0		7	4	0
3	0	0	0		0	0	0
3	0	0	1		8	0	1
3	5	0	0		14	0	0
3	0	0	0		0	0	0
3	1	0	0		9	5	1
3	0	0	0		11	4	1
3	1	1	0		14	1	0
3	0	0	0		0	0	0
3	0	0	0		0	0	0
3	0	0	0		1	3	0
3	0	0	0		0	1	2
3	0	0	0		0	1	0
3	0	0	0		0	0	0
3	0	0	0		0	0	0
3	0	1	0		0	0	0
3	1	0	0		1	1	0
3	0	0	0		0	0	0
3	0	0	0		1	3	0
3	0	0	0		1	1	0
3	0	0	0		11	0	2
3	0	1	1		2	1	1
3	1	0	0		8	0	1
3	0	0	0		3	3	0
3	0	0	0		0	0	0
3	0	0	0		0	1	1
3	0	0	0		0	0	1
3	0	0	0		2	0	0
3	0	0	1		0	0	0
3	1	0	0		1	0	1
3	0	0	0		0	0	0
3	0	0	0		6	0	0
3	2	0	0		10	0	1
3	2	0	2		0	1	1
3	2	0	0		7	0	1
3	0	1	0		1	2	0
3	1	0	0		3	0	0
3	1	1	0		6	10	0
3	1	0	0		3	4	0
3	0	0	0		0	0	0
3	0	0	0		0	0	2
3	1	0	0		3	0	0
3	1	0	0		11	1	0
3	0	0	0		0	0	0
3	0	0	0		0	1	0
3	0	0	0		0	0	0
3	0	0	0		0	1	1
3	0	0	0		0	3	0
3	0	0	2		0	0	8

## Sheet: Fig2
qPCR Axl2
CTs	RQ vs			3WT	3N				Detection of RNA in WT MS2-AXL2 strain																		Transcription by phase
	wt1	wt2	wt3	geomean	geomean	std	sem3		WT	G1				S					G2									G1 cells		G1-S cells						S cells		S-G2 cells					Aligned to budding		s5-2c1	s6-2c1	s6-2c2	s8-2c1	s1-1c1
wt1	1	1.07088	0.982055	1.01693	1	0.0451902	0.0260906		Time	0	10	20	30	40	50	60	70	80	90	100	110	120	130	140	150		Timepoints	s4-2c1	s5-2c3	s5-2c1	s6-2c1	s6-2c2	s8-2c1	s1-1c1	s1-1c2	s1-2c1	s1-2c2	s5-2c2							1
wt2	0.933812	1	0.917055	0.949624					Nucleus	0	1	0	1	0	1	0	0	0	0	0	0	1	0	0	0		1		1	1	1	1		1		1									1
wt3	1.01827	1.09045	1	1.03551					Cytoplasm	0	1	5	2	1	1	1	0	1	2	1	0	2	2	0	0		2	1	1	1		1		1	1	1		1							1
wt-MS2-1	1.13829	1.21897	1.11786	1.15756	1.2856	0.119622	0.069064																				3	1	1	1		1	1	1	bud										1
wt-MS2-2	1.36786	1.46481	1.34332	1.39102					Figure 2d																		4	1	1	1				1											1
wt-MS2-3	1.29761	1.38959	1.27433	1.31958																							5	1	1	1	bud			1											1
																											6	1	1	1		bud		1
	Figure 2b			WT	WT-MS2																						7	1	1		1
				1	1.2856																						8	1	1								1	1
				0.0260906	0.069064																						9	1	1
																											10	1	1					bud			1
																											11	1				1
																											12	1																	0
																											13	1																	0
																											14	1										G2							0
																											15	1									1								1
																											16	1		1	1		bud				1								1
																											17	1	1	1								1							0
																											18	1	1								1								0
Replicates used		3 biological, 3 technical																									19	1	1																1
																											20	1		1	1						1								1
Avg of technical replicates are used to calculate RQs																											21	1	1	1					1										0
RQs are calculated vs independent ctls																											22																		0			0
sem calculated with biological replicates																											23																		1			0
																											24			1															0			1
RQs Normalized to WT sorted				Data for dot plot																							25																		0			0
	WT	MS2-AXL2		WT	MS2-AXL2																						26																		0			0
	0.949624	1.15756		0.949624	1.15756																						27																		0			0
	1.01693	1.31958		0.0673086	0.16202																						28																		0			0	1
	1.03551	1.39102		0.0185821	0.0714386																						29	1	1						1										0			0	1
																											30								1										0			0	1
																											31								1										0			0	1
																											32	1							1										0		1	0	1
																											33	1							1										0	1	1	0	1
																											34	1							1										0	0	1	0	0
																											35	1							1										0	0	0	0	0
																											36	1							1										0	0	0	0	0
																											37								1										0	0	0	0	0
																											38			bud					1										0	0	0	0	0
																											39								1										0	1	0	0	0
																											40								1										0	0	0	0	0
																											41		1						1										0	0	0	0	0
																											42								1										0	0	1	0	0
																											43		1						1										0	0	0	0	0
																											44								1										0	0	0	0	0
																											45								1										0	0	0	0	0
																											46								1										0	0	0	0	0
																											47								1										0	0	0	0	0
																											48								1										0	1	0	0	0
																											49								1										0	0	0	0	0
																											50								1										0	0	0	0	0
																											51								1										0	0	0	0	0
																											52								1										0	1	0	0	0
																											53								1										0	0	0	0	0
																											54								1										0	0	0	0	0
																											55								1										1	0	0	0	0
																											56			1					1										0	0	0	0	0
																											57							1	1										0	0	0	0	0
																											58							1	1										0	0	0	0	0
																											59							1	1										0	0	0	0	0
																											60								1										0	0	0	0	0
																											61								1										0	0	0	0	0
																																							total	fraction trx						0	0	0	0
																											G1 times	61	61	37	4	5	15	9					192	G1
																											G1 trx	26	17	11	1	3	1	6					65	0.338542
																											S times	0	0	24	57	56	46	52		61	61	13	370	S
																											S trx	0	0	1	3	1	0	3		2	6	2	18	0.0486486

																											intervalle trx		avg interval G1		3.92857		avg interval S		1.28571

																											G1	20	1	5	10	3	1	1	1	1	6	2	2	1	1
																											G1	3	1	6

																											S	1	1	1	1	1	3	2	1	1	2	1	1	1	1










																																																	1
																																																	1
																																																	1







[truncated: 8 more columns]

## Sheet: Fig3
FISH data from supp table
	N			Nascent RNA						Cytoplasmic RNA
	G1	S	G2	G1	sem	S	sem	G2	sem	G1	sem	S	sem	G2/M	sem
WT	150	150	150	0.626667	0.077746	0.246667	0.0499993	0.22	0.0550534	3.52667	0.357307	1.06	0.158073	0.506667	0.101773
rrp6d	150	150	150	0.8	0.0941226	0.526667	0.0743031	0.113333	0.0307063	2.72667	0.289703	2.63333	0.253374	0.22	0.0582135
rat1-1	150	111	53	0.373333	0.0556006	0.783784	0.0843197	0.528302	0.0917646	0.686667	0.104971	1.75676	0.165004	0.735849	0.155104
xrn1d	150	150	150	1.01333	0.0917085	0.933333	0.0772379	0.213333	0.0385262	4.28	0.348871	4.38667	0.310125	0.566667	0.0729173
rnt1d	150	150	150	0.513333	0.0699867	0.973333	0.0824386	0.4	0.0598282	2.34667	0.31813	4.03333	0.283383	2.4	0.291413
rrp6d rnt1d	150	137	77	0.493333	0.0667203	0.722628	0.0601718	1.02597	0.128046	1.72667	0.206146	3.78832	0.284762	3.64935	0.425907
rat1-1 rnt1d	150	113	48	0.173333	0.0891153	0.230088	0.0487013	0.125	0.0482403	0.173333	0.0337734	0.477876	0.0805886	0.791667	0.197409
xrn1d rnt1d	150	150	131	0.42	0.0520454	0.753333	0.0661749	0.839695	0.0683818	2.36667	0.231214	3.84	0.265896	4.85496	0.386368
			two-tailed unpaired t-test with Welch's correction (Graphpad ribonucleases trx comp and stability)
	Nascent S/G1				Nascent G2/G1				Cyto S/G1				Cyto G2/G1
		err	p-value			err	p-value			err	p-value			err	p-value
WT	0.393617	0.0935441			0.351064	0.0980549			0.300567	0.0541882			0.143667	0.0323211
rrp6d	0.658333	0.120937	0.0845		0.141667	0.0418456	0.0509		0.96577	0.138434	<0.0001		0.0806846	0.0230065	0.1136
rat1-1	2.09942	0.385709	<0.0001		1.41509	0.323778	0.0026		2.55838	0.459024	<0.0001		1.07162	0.279032	0.0017
xrn1d	0.921053	0.112952	0.0004		0.210526	0.0425262	0.19		1.02492	0.110589	<0.0001		0.132399	0.0201673	0.7676
rnt1d	1.8961	0.304333	<0.0001		0.779221	0.157702	0.022		1.71875	0.262439	<0.0001		1.02273	0.18613	<0.0001
rrp6d rnt1d	1.46479	0.232641	<0.0001		2.07968	0.382723	<0.0001		2.19401	0.309536	<0.0001		2.11352	0.352867	<0.0001
rat1-1 rnt1d	1.32743	0.738043	0.2119		0.721154	0.463597	0.4384		2.75698	0.710446	0.0008		4.56731	1.44535	0.0037
xrn1d rnt1d	1.79365	0.272446	<0.0001		1.99927	0.296456	<0.0001		1.62254	0.194293	<0.0001		2.05139	0.258491	<0.0001
Fig3 b-c

## Sheet: Fig4
qPCR Axl2											qPCR Axl2							qPCR Axl2
	RQ vs			3WT	3N									RQ to 26C
	wt1	wt2	wt3	geomean	geomean	std	sem3							1h	2h	4h			RQ vs			3WT
WT1	1	0.733974	0.763077	0.824295	1	0.161552	0.0932722					ts1	Axl2	2.40745	1.40336	1.41311			wt1	wt2	wt3	geomean
WT2	1.36245	1	1.03965	1.12306								ts2	Axl2	3.72553	1.35685	1.36131		GFP-RNT1-1	1	1.15395	1.03879	1.06228
WT3	1.31048	0.961861	1	1.08023								ts3	Axl2	2.58185	1.19507	1.42165		GFP-RNT1-2	0.866592	1	0.900208	0.920561
rnt1del1	6.42739	4.71754	4.90459	5.29807	4.44177	0.865938	0.499949					ts1	Mig2	1.33569	1.6713	2.00787		GFP-RNT1-3	0.962658	1.11085	1	1.02261
rnt1del2	4.34202	3.18693	3.3133	3.57911								ts2	Mig2	1.35403	1.35723	1.68949		GFP-dNT2-1	1.7408	2.00879	1.80833	1.84921
rnt1del3	5.6065	4.11502	4.27819	4.62141								ts3	Mig2	1.03962	1.60667	1.82292		GFP-dNT2-2	1.62615	1.87649	1.68923	1.72742
WT37-1	0.996955	0.731738	0.760753	0.821785	1.03844	0.25027	0.144494											GFP-dNT2-3	1.54878	1.7872	1.60885	1.64523
WT37-2	1.60173	1.17563	1.22224	1.3203								ts1	Toa1	0.793851	1.05842	1.0567
WT37-3	1.25209	0.918998	0.955437	1.03209								ts2	Toa1	0.735292	0.976874	0.829051			Figure 4f		3N
																					geomean	std	sem3
	RQ vs			3WT	3N								Axl2	Mig2	Toa1						1	0.0731104	0.0422103
	wt1	wt2	wt3	geomean	geomean	std	sem3					1h	2.85031	1.23425	0.764011						1.73862	0.10263	0.0592536
WT1	1	1.12761	1.00656	1.04312	1	0.0662792	0.0382663					2h	1.31532	1.5389	1.01683
WT2	0.886832	1	0.89265	0.925069								4h	1.39843	1.8355	0.935981						two tailed unpaired t-test equal variance
WT3	0.993483	1.12026	1	1.03632									sem3	sem3	sem2						0.000529444	***
ts26-1	1.15088	1.29774	1.15843	1.2005	1.16205	0.110355	0.0637135					1h	0.41337	0.101886	0.0292796
ts26-2	1.2025	1.35595	1.21039	1.25434								2h	0.0631209	0.0957519	0.0407718
ts26-3	0.998984	1.12646	1.00554	1.04206								4h	0.0188527	0.0923073	0.113826
ts37-1	1.74937	1.9726	1.76084	1.82479	2.06472	0.23298	0.134511
ts37-2	2.19208	2.47181	2.20646	2.28659								Figure 4e							RQs Normalized to WT sorted
ts37-3	2.0223	2.28037	2.03557	2.1095																GFP-RNT1-1	GFP-dNT2-1
																				0.920561	1.64523
Figure 4d				Axl2	sem	two tailed unpaired t-test equal variance														1.02261	1.72742
			WT	1	0.0932722															1.06228	1.84921
			rnt1d	4.44177	0.499949	WT-rnt1d	0.0023605	**
			ts26	1.16205	0.0637135														Data for box plot
			ts37	2.06472	0.134511	ts26-ts37	0.00365274	**												GFP-RNT1-1	GFP-dNT2-1
			wt37	1.03844	0.144494															0.920561	1.64523
																				0.102048	0.0821905
																				0.0396675	0.121792
										RQs Normalized to WT sorted
RQs Normalized to WT sorted											1h				2h				4h
	WT	rnt1d	ts26	ts37	wt37						Axl2	Mig2	Toa1		Axl2	Mig2	Toa1		Axl2	Mig2	Toa1
	0.824295	3.57911	1.04206	1.82479	0.821785						2.40745	1.03962	0.735292		1.19507	1.35723	0.976874		1.36131	1.68949	0.829051
	1.08023	4.62141	1.2005	2.1095	1.03209						2.58185	1.33569	0.793851		1.35685	1.60667	1.05842		1.41311	1.82292	1.0567
	1.12306	5.29807	1.25434	2.28659	1.3203						3.72553	1.35403			1.40336	1.6713			1.42165	2.00787
Data for box plot										Data for box plot
	WT	rnt1d	ts26	ts37	wt37						1h				2h				4h
	0.824295	3.57911	1.04206	1.82479	0.821785						Axl2	Mig2	Toa1		Axl2	Mig2	Toa1		Axl2	Mig2	Toa1
	0.255931	1.0423	0.158442	0.284705	0.210303						2.40745	1.03962	0.735292		1.19507	1.35723	0.976874		1.36131	1.68949	0.829051
	0.0428326	0.676658	0.053846	0.177095	0.288212						0.174397	0.296076	0.0585592		0.161776	0.249437	0.0815436		0.051804	0.133432	0.227652
											1.14368	0.0183396			0.0465069	0.0646266			0.00853746	0.184944

## Sheet: Fig5
qPCR Axl2								Detection of RNA in WT and rnt1delta MS2-AXL2 strain																			Budding scars analysis
	RQ vs			3WT				Nucleus		0	10	20	30	40	50	60	70	80	90	100	110	120	130	140	150				cells with 2 scars or more	Axial	Bipolar	Random	Surrounding	All	Axial	Bipolar	Random	Surrounding		N (ABR)
Cqs	wt1	wt2	wt3	geomean				minutes		110	120	130	140	150	160	170	180	190	200	210	220	230	240	250	260		N1	wt	77	73	0	1	3	wt	0.948052	0	0.012987	0.038961		115
wt-MS2-1	1	0.832168	0.877219	0.900408				WT		0	1	0	1	0	1	0	0	0	0	0	0	1	0	0	0		N2	wt	41	40	0	1	0	wt	0.97561	0	0.0243902	0
wt-MS2-2	1.20168	1	1.05414	1.082				minutes	0	30	60	90	120	150	180	210	240	270	300	330							N1	rnt1d	88	8	2	10	68	rnt1d	0.0909091	0.0227273	0.113636	0.772727		118
wt-MS2-3	1.13997	0.948643	1	1.02644				rnt1	1	1	1	1	1	0	0	1	1	0	1	0							N2	rnt1d	171	62	2	34	73	rnt1d	0.362573	0.0116959	0.19883	0.426901
del-MS2-1	1.76569	1.46935	1.54889	1.58984										Bud
del-MS2-2	1.68598	1.40302	1.47897	1.51807				Cytoplasm		0	10	20	30	40	50	60	70	80	90	100	110	120	130	140	150							2N			2N			2N
del-MS2-3	1.44458	1.20214	1.26722	1.30072				minutes		110	120	130	140	150	160	170	180	190	200	210	220	230	240	250	260			without surrounding				avg			std			sem
								WT		0	1	5	2	1	1	1	0	1	2	1	0	2	2	0	0			Axial	Bipolar	Random		Axial	Bipolar	Random	Axial	Bipolar	Random	Axial	Bipolar	Random
	Figure 5a			3N				minutes	0	30	60	90	120	150	180	210	240	270	300	330							wt	0.986486	0	0.0135135	wt	0.981048	0	0.0189519	0.00769101	0	0.00769101	0.00543837	0	0.00543837
				geomean	std	sem3		rnt1	3	3	1	4	5	6	3	1	1	1	3	3		All time points aligned to budding (minutes)					wt	0.97561	0	0.0243902	rnt1d	0.516327	0.0602041	0.423469	0.164511	0.0562799	0.108231	0.116327	0.0397959	0.0765306
			wt-MS2	1	0.093048	0.0537213																					rnt1d	0.4	0.1	0.5
			del-MS2	1.46423	0.150547	0.0869181																					rnt1d	0.632653	0.0204082	0.346939
								Nucleus
								Timepoints	1	2	3	4	5	6	7	8	9	10	11	12	13	14	15	16	17								Fraction pop 2N sorted
								WT		0	1	0	1	0	1	0	0	0	0	0	0	1	0	0	0									Bipolar			Random
								rnt1	1	1	1	1	1	0	0	1	1	0	1	0									Figure 5c					WT	rnt1d		WT	rnt1d
RQs Normalized to WT sorted								Cytoplasm						Bud																					0.0204082		0.0135135	0.346939
	WT-MS2	del-MS2						Timepoints	1	2	3	4	5	6	7	8	9	10	11	12	13	14	15	16	17										0.1		0.0243902	0.5
	0.900408	1.30072						WT		0	1	5	2	1	1	1	0	1	2	1	0	2	2	0	0
	1.02644	1.51807						rnt1	3	3	1	4	5	6	3	1	1	1	3	3													Data for boxplot
	1.082	1.58984																				All time points aligned to budding (time points)												Bipolar			Random
																																		WT	rnt1d		WT	rnt1d
Data for box plot														Figure 5b	(nucleus)				(cytoplasm)																0.0204082		0.0135135	0.346939
	WT-MS2	del-MS2																																	0.0795918		0.0108767	0.153061
	0.900408	1.30072
	0.126027	0.217355																											Fraction population of cells with 2 scars or more that are not axial
	0.0555683	0.0717672

## Sheet: Fig6
Rnt1p ChIP												Pol2 ChIP
WT	RQs	N1	N2	N3			3N					WT	RQs	N1	N2	N3			3N
chIP Rnt1	probe	151019 wt1	151105 wt3	171110 wt Rnt1 fresh			geomean	std	sem			chIP Pol2	Probe	151019 wt1	151105 wt3	171110 wt Pol BioLegend new			geomean	std	sem
	1	1.10957	1.6529	0.949342		1	1.20303	0.368754	0.2129				1	1.31039	1.77154	1.06069		1	1.35035	0.360626	0.208208
	2	0.692555	0.765779	1.19334		2	0.858565	0.270477	0.15616				2	1.13288	1.26138	1.95206		2	1.40769	0.44057	0.254363
	3	0.885768	1.32409	1.79626		3	1.28194	0.455354	0.262898				3	1.11342	1.00696	0.923382		3	1.01162	0.0952492	0.0549921
	4	1.17691	1.51047	1.53688		4	1.39797	0.200641	0.11584				4	1.21841	1.09051	1.32869		4	1.2086	0.119198	0.0688188
	5	0.461691	0.714497	0.942785		5	0.677519	0.240651	0.13894				5	1.26576	1.06437	1.28788		5	1.20164	0.123155	0.0711037
catalytic chr							2N					rnt1del							2N
chIP Rnt1	RQs	n1	n2				geomean	std	sem			chIP Pol2	RQs	N1	N2			RQs	geomean	std	sem
	1	3.2154	3.71922			1	3.45815	0.356252	0.251908				1	1.28788	1.3333			1	1.31039	0.0321147	0.0227085
	2	3.04196	1.92519			2	2.41999	0.789675	0.558384				2	1.44393	1.67018			2	1.55294	0.159981	0.113123
	3	1.87905	2.51403			3	2.17347	0.449	0.317491				3	1.6644	1.3333			3	1.48968	0.234122	0.165549
	4	3.44618	2.63902			4	3.01571	0.570755	0.403584				4	1.67597	1.74715			4	1.71119	0.0503259	0.0355858
	5	3.00008	3.3058			5	3.14923	0.216179	0.152862				5	1.65864	2.07772			5	1.85639	0.296334	0.20954
loopR							2N					catalytic chr							2N
chIP Rnt1	RQs	n1	n2			RQs	geomean	std	sem			chIP Pol2	RQs	N1	N2			RQs	geomean	std	sem
	1	3.72137	4.43315			1	4.0617	0.503308	0.355892				1	4.61075	3.06			1	3.75618	1.09654	0.775373
	2	3.34228	2.99661			2	3.16473	0.244424	0.172834				2	2.5403	2.56			2	2.55013	0.0139286	0.00984902
	GFP 5'	0.848704	0.942785			GFP 5'	0.894508	0.066525	0.0470403				3	1.69349	2.07053			3	1.87254	0.266607	0.18852
	GFP 3'	0.668191	1.00812			GFP 3'	0.820742	0.240365	0.169964				4	2.25012	2.55797			4	2.39911	0.217686	0.153927
	5	0.66128	1.88339			5	1.116	0.864164	0.611056				5	2.28153	3.08442			5	2.65277	0.567732	0.401447
												loopR							2N
												chIP Pol2	RQ	N1	N2			RQs	geomean	std	sem
													1	2.89287	3.09513			1	2.99229	0.143022	0.101131
													2	2.03144	1.83401			2	1.9302	0.139603	0.098714
													GFP 5'	1.80042	2.10672			GFP 5'	1.94756	0.216588	0.153151
													GFP 3'	2.13613	1.52626			GFP 3'	1.80563	0.431244	0.304936
													5	2.21146	1.44393			5	1.78695	0.542727	0.383766
	Figure 6b											Figure 6c
Rnt1 chip data sorted																				Pol2 chip data sorted
1				2				3				4				5				1					2					3					4					5
wt	cat	loopR		wt	cat	loopR		wt	cat	loopR		wt	cat	loopR		wt	cat	loopR		wt	rnt1d	cat	loopR		wt	rnt1d	cat	loopR		wt	rnt1d	cat	loopR		wt	rnt1d	cat	loopR		wt	rnt1d	cat	loopR
0.949342	3.2154	3.72137		0.692555	1.92519	2.99661		0.885768	1.87905	0.848704		1.17691	2.63902	0.668191		0.461691	3.00008	0.66128		1.06069	1.28788	3.06	2.89287		1.13288	1.44393	2.5403	1.83401		0.923382	1.3333	1.69349	1.80042		1.09051	1.67597	2.25012	1.52626		1.06437	1.65864	2.28153	1.44393
1.10957	3.71922	4.43315		0.765779	3.04196	3.34228		1.32409	2.51403	0.942785		1.51047	3.44618	1.00812		0.714497	3.3058	1.88339		1.31039	1.3333	4.61075	3.09513		1.26138	1.67018	2.56	2.03144		1.00696	1.6644	2.07053	2.10672		1.21841	1.74715	2.55797	2.13613		1.26576	2.07772	3.08442	2.21146
1.6529				1.19334				1.79626				1.53688				0.942785				1.77154					1.95206					1.11342					1.32869					1.28788
Data for box plot																				Data for box plot
wt	cat	loopR		wt	cat	loopR		wt	cat	loopR		wt	cat	loopR		wt	cat	loopR		wt	rnt1d	cat	loopR		wt	rnt1d	cat	loopR		wt	rnt1d	cat	loopR		wt	rnt1d	cat	loopR		wt	rnt1d	cat	loopR
0.949342	3.2154	3.72137		0.692555	1.92519	2.99661		0.885768	1.87905	0.848704		1.17691	2.63902	0.668191		0.461691	3.00008	0.66128		1.06069	1.28788	3.06	2.89287		1.13288	1.44393	2.5403	1.83401		0.923382	1.3333	1.69349	1.80042		1.09051	1.67597	2.25012	1.52626		1.06437	1.65864	2.28153	1.44393
0.160227	0.503816	0.711785		0.0732243	1.11677	0.345668		0.438321	0.634981	0.0940806		0.333566	0.807169	0.339928		0.252806	0.305723	1.22211		0.249706	0.045417	1.55075	0.202263		0.128494	0.226247	0.019698	0.197428		0.0835732	0.331099	0.377039	0.306302		0.127903	0.0711715	0.307854	0.609872		0.201386	0.419079	0.802894	0.767532
0.543331				0.427557				0.472176				0.0264026				0.228287				0.461142					0.690686					0.106466					0.110276					0.022125

## Sheet: Fig7
FISH data from supp table																	Pol2 ChIP												Rnt1p ChIP												Rnt1/Pol2 chip Ratios
	N			Nascent RNA						Cytoplasmic RNA									2 technical, 3 biological replicates										WT	RQs	Rnt1 n1A	Rnt1 n1B	Rnt1 n2A	Rnt1 n2B	Rnt1 n3A	Rnt1 n3B	N1	N2	N3		N1	N2	N3
	G1	S	G2	G1	sem	S	sem	G2	sem	G1	sem	S	sem	G2/M	sem		WT	RQs	Pol2 n1A	Pol2 n1B	Pol2 n2A	Pol2 n2B	Pol2 n3A	Pol2 n3B	N1	N2	N3			1	1.12367	1.31207	0.770057	1.0995	0.892372	0.989255	1.21422	0.92015	0.939566		0.823312	0.552528	0.600304
WT	150	150	150	0.626667	0.077746	0.246667	0.0499993	0.22	0.0550534	3.52667	0.357307	1.06	0.158073	0.506667	0.101773			1	1.48735	1.46236	1.5638	1.77348	1.49398	1.63971	1.4748	1.66534	1.56515			2	0.98956	0.834829	0.832138	1.27531	0.719672	0.96613	0.908908	1.03016	0.833844		0.667293	0.730737	0.601734
rnt1d	150	150	150	0.513333	0.0699867	0.973333	0.0824386	0.4	0.0598282	2.34667	0.31813	4.03333	0.283383	2.4	0.291413			2	1.29528	1.43233	1.33777	1.48562	1.2851	1.49425	1.36208	1.40976	1.38574			3	1.17087	1.47915	0.88157	1.19738	1.09292	1.06782	1.31601	1.02741	1.0803		1.16128	0.842548	0.91115
Toa1p-AXL2	150	150	150	0.686667	0.0501779	1.02	0.0924293	0.813333	0.0601167	2.2	0.138383	2.62667	0.16041	2.55333	0.155305			3	1.05869	1.21304	1.16198	1.27968	1.23484	1.1384	1.13324	1.21941	1.18564			4	1.33834	1.35641	0.834011	1.21252	0.997881	1.05705	1.34734	1.00561	1.02704		1.13339	0.767954	0.851858
Toa1p-AXL2 rnt1d	150	150	130	0.433333	0.050427	0.573333	0.0554394	0.730769	0.0697457	1.39333	0.11697	1.77333	0.163886	2.03077	0.145674			4	1.18565	1.19189	1.35471	1.26573	1.14134	1.27356	1.18877	1.30947	1.20564			5	0.995055	0.979958	0.824741	0.943899	1.02493	1.33097	0.987478	0.882311	1.16797		0.69226	0.555189	0.6483
																		5	1.43516	1.4178	1.56283	1.61603	1.83877	1.76517	1.42645	1.58921	1.80159
																													Toa1pro-Axl2		Rnt1 n1A	Rnt1 n1B	Rnt1 n2A	Rnt1 n2B	Rnt1 n3A	Rnt1 n3B	N1	N2	N3
	Nascent RNA				Cytoplasmic RNA												Toa1pro-Axl2		Pol2 n1A	Pol2 n1B	Pol2 n2A	Pol2 n2B	Pol2 n3A	Pol2 n3B	N1	N2	N3			Toapro	0.108568	0.415481	0.567806	0.544272	0.432254	0.378771	0.212386	0.555914	0.40463		0.0761327	0.223385	0.136751
	G1	S	G2		G1	S	G2											Toapro	2.82631	2.75353	2.60124	2.38082	3.25258	2.69171	2.78968	2.48859	2.95889			2	1.35825	0.833268	1.06975	1.19733	0.967027	1.06983	1.06385	1.13174	1.01713		0.495984	0.610518	0.445514
WT	0.626667	0.246667	0.22		3.52667	1.06	0.506667											2	2.10237	2.18837	1.83626	1.8714	2.29769	2.26849	2.14494	1.85374	2.28304			3	1.33727	1.23327	1.15995	1.30563	1.28469	1.20269	1.28422	1.23064	1.24302		0.670827	0.700019	0.630816
rnt1d	0.513333	0.973333	0.4		2.34667	4.03333	2.4											3	1.76952	2.0711	1.72488	1.79176	2.00773	1.93393	1.91438	1.758	1.97049			4	1.42	1.14889	1.34217	1.19621	1.14999	1.25803	1.27727	1.26709	1.2028		0.701134	0.737715	0.61585
Toa1p-AXL2	0.686667	1.02	0.813333		2.2	2.62667	2.55333											4	1.72501	1.92385	1.72629	1.70893	1.88671	2.02176	1.82172	1.71759	1.95307			5	1.80299	0.891132	1.22237	1.32766	1.16521	1.06506	1.26756	1.27393	1.11401		0.538656	0.629039	0.442709
Toa1p-AXL2 rnt1d	0.433333	0.573333	0.730769		1.39333	1.77333	2.03077											5	2.80461	1.97442	1.88471	2.17615	2.46324	2.57059	2.35318	2.02519	2.51634
	sem																Pol2 chip												Rnt1 chip						Rnt1 / RNAPII Relative Enichment by ChIP
	0.077746	0.0499993	0.0550534		0.357307	0.158073	0.101773										WT	probe	geomean	std	sem(3)								WT	probe	geomean	std	sem(3)		WT	probe	ratio	err from sem(3)
	0.0699867	0.0824386	0.0598282		0.31813	0.283383	0.291413											1	1.5665	0.0953135	0.0550293									1	1.01631	0.164465	0.0949537			1	0.648779	0.0647581
	0.0501779	0.0924293	0.0601167		0.138383	0.16041	0.155305											2	1.38572	0.023838	0.0137628									2	0.92081	0.0990608	0.0571928			2	0.664499	0.0417973
	0.050427	0.0554394	0.0697457		0.11697	0.163886	0.145674											3	1.1789	0.0434188	0.0250678									3	1.13462	0.153649	0.0887093			3	0.96244	0.077981
																		4	1.23349	0.0653607	0.037736									4	1.11643	0.191414	0.110513			4	0.905096	0.0937747
Fig 7a																		5	1.59845	0.188116	0.108609		two tailed unpaired unpaired t-test							5	1.00584	0.144477	0.0834138			5	0.629258	0.067463		two tailed unpaired unpaired t-test
																	Toa1pro-Axl2	probe	geomean	std	sem(3)		probe	WT-Toa1pro-Axl2					Toa1pro-Axl2	probe					Toa1pro-Axl2	probe				probe	WT-Toa1pro-Axl2
																		Toapro	2.73871	0.23821	0.137531		1	0.00135739	**					Toapro	0.362853	0.172171	0.0994028			Toapro	0.132491	0.0369003		1	0.0023	**
																		2	2.08606	0.219151	0.126527		2	0.0051126	**					2	1.06988	0.0576331	0.0332745			2	0.512872	0.0349587		2	0.0497	*
																		3	1.87877	0.110115	0.0635751		3	0.000507763	***					3	1.25242	0.0280548	0.0161975			3	0.666614	0.0241487		3	0.0223	*
																		4	1.82826	0.118001	0.0681281		4	0.00156511	**					4	1.24861	0.0403815	0.0233143			4	0.682949	0.0284655		4	0.086	ns
																		5	2.28892	0.250143	0.14442		5	0.0185828	*					5	1.21619	0.0905455	0.0522765			5	0.531336	0.0405651		5	0.2814	ns
																		Figure 7c												Figure 7d
															Pol2 chip data sorted															Rnt1/Pol2 chip data sorted
															1			2			3			4			5			1			2			3			4			5
															WT	Toa		WT	Toa		WT	Toa		WT	Toa		WT	Toa		WT	Toa		WT	Toa		WT	Toa		WT	Toa		WT	Toa
															1.4748	2.48859		1.36208	1.85374		1.13324	1.758		1.18877	1.71759		1.42645	2.02519		0.552528	0.0761327		0.601734	0.445514		0.842548	0.630816		0.767954	0.61585		0.555189	0.442709
															1.56515	2.78968		1.38574	2.14494		1.18564	1.91438		1.20564	1.82172		1.58921	2.35318		0.600304	0.136751		0.667293	0.495984		0.91115	0.670827		0.851858	0.701134		0.6483	0.538656
															1.66534	2.95889		1.40976	2.28304		1.21941	1.97049		1.30947	1.95307		1.80159	2.51634		0.823312	0.223385		0.730737	0.610518		1.16128	0.700019		1.13339	0.737715		0.69226	0.629039
															Data for box plot															Data for box plot
															1			2			3			4			5			1			2			3			4			5
															WT	Toa		WT	Toa		WT	Toa		WT	Toa		WT	Toa		WT	Toa		WT	Toa		WT	Toa		WT	Toa		WT	Toa
															1.4748	2.48859		1.36208	1.85374		1.13324	1.758		1.18877	1.71759		1.42645	2.02519		0.552528	0.0761327		0.601734	0.445514		0.842548	0.630816		0.767954	0.61585		0.555189	0.442709
															0.0903493	0.30109		0.0236529	0.291192		0.0523993	0.15638		0.0168767	0.104134		0.162754	0.32799		0.0477751	0.0606179		0.0655587	0.0504699		0.0686021	0.0400112		0.0839035	0.0852842		0.093111	0.0959468
															0.100193	0.169205		0.0240226	0.138106		0.0337695	0.0561049		0.103822	0.131345		0.212385	0.163162		0.223009	0.0866345		0.0634446	0.114534		0.25013	0.0291917		0.281537	0.0365813		0.0439608	0.0903833

## Sheet: FigS1
FISH data from supp table
							Stats	Spots region med corrected	Cyto650	Spots region med corrected	Cyto550				B650 E550		BC650 E550		B650 DE550
		12 probes BDE	24 probes BCE	12 probes BE	24 probes BDE			12 probes BDE	24 probes BCE	12 probes BE	24 probes BDE				Cell 550	Cell 650	Cell 550	Cell 650	Cell 550	Cell 650			Nascent				Cytoplasmic
		12x 5'	24x 5'	12x 3'	24x 3'		min	18	20	11	12			avg	4.06	4.8	2.32	4.22	6.34	5.88		WT12	G1	S	G2/M		G1	S	G2/M
	0	0	0	0	0		0.05	24	30	16.7	24			std	3.79801	4.66861	3.33467	4.82464	5.11345	4.71056		n	50	22	41	n	50	22	41
	10	0	0	0	0		0.1	26	36	19	30			sem	0.53712	0.660241	0.471593	0.682307	0.723151	0.666174		mean	0.68	0.227273	0.195122	mean	2.92	0.954545	0.146341
	20	0.00972447	0.00423729	0.117647	0.0281863		1st quart	31	52.75	25	41			min	0	0	0	0	0	0		sem	0.115846	0.0914486	0.0626597	sem	0.457892	0.290374	0.0658988
	30	0.222042	0.0508475	0.247059	0.0808824		med	39	75	35	54			1st quart	0	0	0	0	1	0.75
	40	0.290113	0.0847458	0.258824	0.139706		3rd quart	51	95	46	67			med	4	4	1	2	6	5.5		WT24
	50	0.222042	0.0911017	0.239216	0.178922		0.9	61	116	55.6	82			3rd quart	7	9	4	7	11	10		n	50	34	37	n	50	34	37
	60	0.15235	0.101695	0.0823529	0.203431		0.95	69.2	130.45	61	92			max	14	14	17	17	16	15		mean	0.66	0.5	0.243243	mean	2.46	1.35294	0.486486
	70	0.0567261	0.116525	0.0392157	0.172794		max	540	1740	147	588											sem	0.101459	0.113681	0.112342	sem	0.441898	0.434441	0.162662
	80	0.0226904	0.131356	0.0117647	0.0894608		avg	43.4959	79.4831	36.7137	56.1949				5' Probes	3' Probes
	90	0.00972447	0.122881	0	0.0526961		stdev	29.0409	82.9972	15.1863	29.291			12 Probes	4.8	4.06	0.660241	0.53712
	100	0.00324149	0.105932	0	0.0269608		n	617	472	255	816			24 Probes	4.22	6.34	0.682307	0.723151					Nascent				Cytoplasmic
	110	0.00324149	0.059322	0	0.00857843																		G1	S	G2/M		G1	S	G2/M
	120	0.00162075	0.0466102	0	0.00490196		0.5	19.5		17.5												12	0.68	0.227273	0.195122	12	2.92	0.954545	0.146341
	130	0.00162075	0.0338983	0	0.00490196		1.5	58.5		52.5												24	0.66	0.5	0.243243	24	2.46	1.35294	0.486486
	140	0	0.0233051	0	0.00245098																		sem
	150	0	0.00635593	0.00392157	0			0.87		0.81	all			Fig S1b									0.115846	0.0914486	0.0626597		0.457892	0.290374	0.0658988
	160	0.00162075	0.00847458	0	0.00122549			0.87		0.87	positive												0.101459	0.113681	0.112342		0.441898	0.434441	0.162662
	170	0	0.00423729	0	0																	Fig S1c
	180	0	0	0	0
	190	0	0	0	0.00122549		Fig S1a
	200	0	0.00211864	0	0
	210	0	0	0	0
	220	0	0	0	0
	230	0	0	0	0.00245098
	240	0	0.00211864	0	0
	250	0	0	0	0

## Sheet: FigS2
	Position of nuclear transcripts confirmation within 3D stacks
	cell	phase	Inside	Periphery	Outside			Inside	Periphery	Outside
	wt1-01-10	g1		2					1
	wt1-01-18	g1		2	1				1
	wt1-01-26	g1		1					1
	wt1-01-27	g1		2					1
	wt1-02-3	g1		1					1
	wt1-02-4	g1		2					1
	wt1-02-12	g1		1	1				1
	wt1-02-14	g1		1					1
	wt1-02-18	g1		1					1
	wt1-02-19	g1		2					1
	wt1-02-21	g1		2					1
	wt1-02-31	g1		2					1
	wt1-01-16	s		1					1
	wt1-01-23	s		1					1
	wt1-01-29	s		1	2				1
	wt1-02-39	s		1					1
	wt1-03-3	s		1					1
example	wt1-03-10	s		1	1				1
	wt1-03-15	s		1					1
	wt2-01-13	s		1					1
	wt2-02-45	s	bad nucleus detection
	wt2-04-3	s		1					1
example	wt2-05-18	s	1					1
example	wt2-05-23	s		1					1
	wt2-06-7	s			1					1
	wt2-09-6	s			1					1
	wt1-01-7-8	g2		1					1
	wt1-03-25-31	g2		1					1
	wt1-04-11-14	g2			1					1
	wt1-04-20-22	g2		1					1
	wt1-06-5-7	g2		1					1
	wt1-07-11-12	g2		1					1
	wt1-08-26-28	g2		1					1
	wt2-01-20-21	g2		1					1
	wt2-01-23-27	g2		1					1
	wt2-02-23-26	g2		1					1
	wt2-03-24-30	g2		1	1				1
	wt2-03-25-28	g2		1					1
	wt2-03-34-35	g2		1					1
	wt2-04-12-14	g2		1					1
	wt2-04-24	g2		1					1
						total spots					total nascent spots
	total		1	43	9	53		1	36	3	40
	%		1.88679	81.1321	16.9811			2.5	90	7.5
				83.0189	16.9811				92.5	7.5
	binary distribution			Nucleus	Cytoplasm				Nucleus	Cytoplasm
	Fig S2a						Fig S2b

## Sheet: FigS3
Data from FISH summary
	G1-N1			G1-N2			G1-N3				S-N1			S-N2			S-N3				G2/M-N1			G2/M-N2			G2/M-N3				Frequency Nascent RNA											Frequency Cytoplasmic RNA
	Cell area (um2)	Nascent RNA	Cytoplasmic RNA	Cell area (um2)	Nascent RNA	Cytoplasmic RNA	Cell area (um2)	Nascent RNA	Cytoplasmic RNA		Cell area (um2)	Nascent RNA	Cytoplasmic RNA	Cell area (um2)	Nascent RNA	Cytoplasmic RNA	Cell area (um2)	Nascent RNA	Cytoplasmic RNA		Cell area (um2)	Nascent RNA	Cytoplasmic RNA	Cell area (um2)	Nascent RNA	Cytoplasmic RNA	Cell area (um2)	Nascent RNA	Cytoplasmic RNA			G1-N1	G1-N2	G1-N3	S-N1	S-N2	S-N3	G2-N1	G2-N2	G2-N3			G1-N1	G1-N2	G1-N3	S-N1	S-N2	S-N3	G2-N1
	13.7144	0	11	10.2372	0	0	8.3486	0	2		11.6399	0	0	12.8229	0	0	13.5327	0	0		16.2198	0	0	16.0677	0	0	13.5961	0	0		0	21	32	35	40	36	45	44	39	45		0	14	24	24	34	27	29	42
	13.1186	3	12	13.8834	0	4	12.8102	2	7		14.3988	0	0	12.2483	1	1	8.9401	0	4		16.9127	0	0	15.2776	0	0	22.1179	0	0		1	20	12	10	9	11	5	6	6	3		3	12	6	13	10	18	16	7
	15.8184	1	10	13.0257	1	10	6.79803	0	0		12.7046	0	0	12.6835	0	0	11.6399	0	0		20.9983	0	0	12.2356	0	0	19.0632	0	0		2	5	3	4	1	1	0	0	4	2		6	7	10	2	3	4	4	1
	10.9892	1	9	10.4991	0	0	12.4976	0	8		13.4904	0	1	10.8498	0	1	14.7622	0	0		19.2956	0	0	17.3986	0	0	17.6563	1	1		3	3	3	0	0	0	0	0	0	0		9	10	6	5	3	0	0	0
	8.67815	1	0	14.2763	0	6	12.1173	5	14		14.327	1	0	7.9261	0	0	9.6161	0	0		19.5956	0	0	18.3745	1	1	16.1015	0	0		4	0	0	0	0	2	0	0	0	0		12	5	2	4	0	1	1	0
	12.2145	2	5	12.1215	0	4	7.65148	0	0		11.5047	0	0	13.4651	0	0	9.65413	0	0		23.4572	1	0	16.3846	0	0	14.4537	0	0		5	1	0	1	0	0	0	0	0	0		15	1	1	2	0	0	0	0
	13.0933	1	12	9.37105	1	0	13.4524	1	9		13.2538	1	7	16.431	0	0	17.5253	0	5		20.0265	0	0	20.4448	1	6	16.1057	0	1		6	0	0	0	0	0	0	0	1	0		18	1	1	0	0	0	0	0
	11.8004	1	4	10.778	3	6	11.8004	0	11		10.6639	0	0	8.19228	1	0	14.1707	0	4		17.8802	0	0	17.145	0	0	18.2436	0	1
	10.7949	0	0	15.9409	0	0	15.7931	1	14		11.2765	0	0	11.5385	1	0	7.86695	1	1		22.1517	0	0	15.6536	0	0	16.6296	0	0		sum	50	50	50	50	50	50	50	50	50		sum	50	50	50	50	50	50	50
	14.6396	0	0	15.5353	2	8	8.04018	0	0		11.9568	0	0	15.548	0	1	13.5496	0	0		23.9008	1	4	14.4537	0	1	14.2171	0	0
	6.78958	0	0	12.5145	2	3	7.79935	0	0		14.12	0	0	9.92453	0	2	16.7056	0	0		18.007	0	0	18.383	0	1	14.9692	0	0		Fraction population Nascent											Fraction population cytoplasmic
	11.3991	0	0	7.89653	0	0	12.3624	0	1		15.2438	0	0	14.0059	0	1	16.224	0	3		24.3994	0	0	16.8493	0	0	15.6959	0	0			G1-N1	G1-N2	G1-N3	S-N1	S-N2	S-N3	G2-N1	G2-N2	G2-N3			G1-N1	G1-N2	G1-N3	S-N1	S-N2	S-N3	G2-N1
	13.2707	1	15	8.17115	0	0	7.6726	0	0		13.6975	2	7	11.6145	0	2	16.2874	0	1		25.4894	1	0	15.4931	0	0	19.3167	0	2		0	0.42	0.64	0.7	0.8	0.72	0.9	0.88	0.78	0.9		0	0.28	0.48	0.48	0.68	0.54	0.58	0.84
	12.6919	1	12	13.0299	3	12	7.4698	0	0		14.3988	0	0	16.8366	0	0	11.623	0	1		16.093	0	0	16.8662	0	0	15.0917	0	0		1	0.4	0.24	0.2	0.18	0.22	0.1	0.12	0.12	0.06		3	0.24	0.12	0.26	0.2	0.36	0.32	0.14
	13.4989	1	2	11.323	0	7	6.72198	0	0		10.5203	0	0	11.0273	1	0	13.6594	0	0		18.2562	0	0	17.2169	0	0	18.3534	0	0		2	0.1	0.06	0.08	0.02	0.02	0	0	0.08	0.04		6	0.14	0.2	0.04	0.06	0.08	0.08	0.02
	11.7202	1	7	9.22318	1	0	7.00082	0	0		13.7313	0	0	15.6832	0	1	11.1244	0	0		15.7339	0	0	21.1884	1	1	15.9409	0	0		3	0.06	0.06	0	0	0	0	0	0	0		9	0.2	0.12	0.1	0.06	0	0	0
	14.1073	0	17	10.178	1	4	7.88808	0	0		19.2956	0	0	10.2668	0	4	13.0553	1	0		24.7754	0	0	15.9283	0	0	17.069	0	0		4	0	0	0	0	0.04	0	0	0	0		12	0.1	0.04	0.08	0	0.02	0.02	0
	10.7907	2	0	13.275	1	6	9.27388	1	1		14.9903	0	0	13.051	0	0	11.8342	0	1		16.8028	0	0	25.7218	0	0	16.2578	0	0		5	0.02	0	0.02	0	0	0	0	0	0		15	0.02	0.02	0.04	0	0	0	0
	9.96255	2	0	6.6417	0	0	8.1289	0	0		16.6254	0	0	11.8934	0	0	13.0172	0	0		19.566	0	0	23.0389	0	0	13.858	0	0		6	0	0	0	0	0	0	0	0.02	0		18	0.02	0.02	0	0	0	0	0
	8.7373	0	0	8.64858	0	0	9.28233	0	1		11.9103	0	1	12.2272	4	5	12.844	0	3		15.5438	0	0	23.7952	0	2	14.7284	0	0
	9.17248	0	0	15.5818	1	4	9.4471	0	1		11.6314	0	0	12.544	0	1	11.961	0	1		15.4086	0	0	22.4559	2	1	15.3579	0	0		Average	G1	S	G2/M	sem							Average	G1	S	G2/M	sem
	13.8918	1	7	8.09933	0	0	11.6188	0	11		17.9816	0	0	14.6692	1	0	11.6737	0	0		17.8633	0	0	23.5502	2	2	23.0178	0	2		0	0.586667	0.806667	0.853333	0.0851143	0.0520683	0.0371184					0	0.413333	0.6	0.726667	0.0666667	0.0416333	0.05696
	12.1595	0	9	7.80358	0	0	8.19228	0	2		10.1104	0	1	10.9216	1	2	11.585	1	1		17.7535	0	1	21.8517	1	0	22.1517	1	1		1	0.28	0.166667	0.1	0.061101	0.0352767	0.02					3	0.206667	0.293333	0.233333	0.0437163	0.048074	0.048074
	11.1329	2	5	18.2942	1	18	15.6705	1	8		9.60343	1	4	11.416	0	0	10.1358	0	0		13.3426	0	1	14.3523	0	0	19.1604	0	1		2	0.08	0.0133333	0.04	0.011547	0.00666667	0.023094					6	0.126667	0.0733333	0.0266667	0.0466667	0.00666667	0.0176383
	9.03305	0	0	9.67525	0	0	8.61477	0	3		12.8694	1	7	11.9398	0	0	11.2681	0	3		20.8588	0	1	17.3732	0	0	16.9127	0	0		3	0.04	0	0	0.02	0	0					9	0.14	0.02	0.0133333	0.0305505	0.02	0.00666667
	13.613	3	6	7.99793	0	0	7.8247	0	0		11.8427	0	0	13.8791	0	0	13.9087	0	0		17.614	0	1	17.5338	0	0	15.586	0	0		4	0	0.0133333	0	0	0.0133333	0					12	0.0733333	0.0133333	0	0.0176383	0.00666667	0
	8.7542	0	0	10.1654	0	0	8.96545	0	0		21.0785	0	1	16.731	0	2	10.7104	0	1		20.749	0	0	20.8462	0	0	13.7397	0	1		5	0.0133333	0	0	0.00666667	0	0					15	0.0266667	0	0	0.00666667	0	0
	9.82735	1	5	7.7402	0	0	8.13312	0	0		12.0962	0	0	11.2512	0	0	12.675	0	0		26.9935	1	2	19.5533	0	0	14.3143	0	1		6	0	0	0.00666667	0	0	0.00666667					18	0.0133333	0	0	0.00666667	0	0
	11.9145	0	8	10.0724	0	0	8.30635	0	2		18.5097	0	0	12.2187	0	2	15.0748	0	0		19.5533	0	0	16.1437	1	4	19.8702	0	0		Fig S1a											Fig S1b
	10.6005	1	3	12.2483	2	7	8.24297	0	0		17.9478	0	0	14.027	0	1	12.4173	0	0		17.1831	0	0	16.1733	0	0	16.5029	1	0
	8.98658	0	2	8.67393	0	0	9.31613	1	1		11.8807	0	0	10.3513	0	0	10.8709	0	0		15.9029	0	0	18.835	0	1	19.8617	0	1
	6.10935	0	0	10.3217	1	4	6.24878	0	0		10.3724	0	3	14.8298	0	0	8.05285	0	0		15.3241	0	0	16.1564	0	1	16.2409	0	0
	8.45845	0	1	10.4273	1	6	10.3301	0	6		10.3513	0	0	11.7117	1	0	16.9549	0	0		17.0352	0	0	16.4141	0	0	16.3465	0	0
	10.892	5	4	7.89653	0	0	13.182	2	10		10.5541	0	2	17.1789	0	0	19.3632	0	0		15.5903	0	0	14.5213	0	0	20.2251	0	1
	10.6343	1	2	9.52315	0	9	11.4286	2	0		13.2327	0	0	17.7535	0	0	12.5102	0	1		14.6946	0	0	11.9187	0	0	18.5393	2	1
	11.0568	1	2	8.25143	0	0	10.0133	2	7		16.5958	0	0	12.3919	0	0	13.3679	0	0		23.022	0	1	16.5282	1	0	17.6098	0	1
	12.4511	1	9	11.0526	3	7	9.79778	0	1		17.1113	0	0	20.4532	0	0	11.492	1	2		17.9985	0	0	14.4115	0	1	18.8181	0	0
	10.2287	2	3	12.2272	1	1	8.80912	1	3		12.4469	0	5	17.6563	0	0	11.4962	0	0		16.8789	1	0	13.482	0	0	16.5747	0	0
	12.7975	1	9	12.5778	1	13	10.5203	1	6		12.4384	0	2	14.8509	1	5	12.1342	1	10		19.2533	0	0	18.5097	0	0	15.7931	0	0
	6.80648	0	0	10.2161	1	4	12.2609	1	3		14.8509	0	0	13.6679	4	6	9.40907	0	4		18.1971	0	0	26.4062	6	7	12.8905	0	0
	8.26833	1	1	8.1627	0	0	7.76978	0	0		12.0751	1	3	16.8155	0	1	13.0764	0	0		17.4154	0	0	16.3803	0	0	13.613	0	0
	13.4017	0	8	9.28233	0	0	8.36973	0	0		17.069	1	0	15.3241	0	1	15.4593	0	0		18.8984	0	0	14.4833	0	0	13.7186	0	2
	9.35838	0	1	11.9061	0	8	8.24297	1	3		15.7466	0	0	14.2509	1	1	10.8371	0	0		14.0186	0	0	19.5406	0	1	18.9914	0	0
	10.3175	1	2	9.82735	0	0	15.1847	1	11		9.84003	1	4	12.7004	1	11	11.9779	0	1		22.5488	0	0	15.0917	0	1	12.375	0	0
	18.0112	1	1	8.58098	0	1	15.2016	0	0		16.6254	0	0	16.731	0	1	11.923	0	0		16.731	0	0	23.7234	2	6	11.5174	0	0
	13.7862	0	6	6.49383	0	1	8.04018	0	0		12.8144	0	0	15.5691	1	0	12.3117	0	1		19.4857	0	0	16.0973	0	0	22.1686	0	0
	11.0146	3	9	6.81493	0	0	9.18938	0	0		17.6605	1	1	13.689	0	0	9.42175	0	0		14.365	0	0	21.6954	2	1	22.1306	0	0
	14.4073	0	0	8.3655	0	1	8.71195	0	0		13.3552	0	0	12.4807	2	0	16.7564	0	1		21.8644	1	1	19.2575	0	0	13.0257	0	1
	13.1059	1	8	7.7571	0	0	7.48248	0	0		15.5227	1	0	13.7608	0	3	14.3861	0	3		18.0239	0	0	19.7899	0	0	13.0848	0	0
	9.41752	0	1	10.0175	0	1	6.13893	0	0		10.947	0	1	12.2018	0	2	9.92875	0	0		14.2552	0	0	18.4633	0	0	23.9642	2	8
max	18.0112	5	17	18.2942	3	18	15.7931	5	14	0	21.0785	2	7	20.4532	4	11	19.3632	1	10	0	26.9935	1	4	26.4062	6	7	23.9642	2	8
[truncated: 21 more columns]

[truncated: 6 more sheets: FigS5, FigS6, FigS7, FigS8, FigS9, FigS10]
