# Supplementary material for: Promoter-dependent nuclear RNA degradation ensures cell cycle-specific gene expression
Source: Commun Biol. 2019 Jun 17;2:211. doi: 10.1038/s42003-019-0441-3 (PMC6572803; doi:10.1038/s42003-019-0441-3)
Supplement: Supplementary file 6 — Supplementary Data 3 [file 42003_2019_441_MOESM6_ESM.xlsx]

## Sheet: WT
150 G1 cells	picture_id	Stained cell_id	Stained cells number	Image file name	Image-Object	Cell area	Phase	Nuc 550 Spots	Nuc 550 RNA	Cyto 550 Spots	Cyto 550 RNA	Nuc 650 Spots	Nuc 650 RNA	Cyto 650 Spots	Cyto 650 RNA	Complete Nuc RNA from 550	Complete Cyto RNA from 550	Complete Nuc RNA from 650	Complete Cyto RNA from 650	Cell area (um2)	Fragment 5' Nuc	Fragment 3' Nuc	Fragment 5' Cyto	Fragment 3' Cyto	Trx (Nuc 650 RNA-Nuc 650 spot+1, if spot number not 0)	Cell Complete RNA from 650 Nuc+Cyto			150 S cells	picture_id	Stained cell_id	Stained cells number	Image file name	Image-Object	Cell area	Phase	Nuc 550 Spots	Nuc 550 RNA	Cyto 550 Spots	Cyto 550 RNA	Nuc 650 Spots	Nuc 650 RNA	Cyto 650 Spots	Cyto 650 RNA	Complete Nuc RNA from 550	Complete Cyto RNA from 550	Complete Nuc RNA from 650	Complete Cyto RNA from 650	Cell area (um2)
	158	7832	2	wt1-02	wt1-02-2	3246	g1	1	1	13	12	0	0	12	12	1	10	0	11	13.7144	0	1	1	1	0	11				158	7835	5	wt1-02	wt1-02-5	2755	s	0	0	1	1	0	0	0	0	0	0	0	0	11.6399
	158	7833	3	wt1-02	wt1-02-3	3105	g1	0	0	13	14	1	3	12	13	0	13	1	12	13.1186	2	0	1	2	3	13				158	7847	17	wt1-02	wt1-02-17	3408	s	0	0	1	1	0	0	0	0	0	0	0	0	14.3988
	158	7834	4	wt1-02	wt1-02-4	3744	g1	2	2	13	12	2	2	12	12	2	7	1	10	15.8184	1	1	2	2	1	11				158	7855	25	wt1-02	wt1-02-25	3007	s	0	0	0	0	0	0	0	0	0	0	0	0	12.7046
	158	7842	12	wt1-02	wt1-02-12	2601	g1	1	1	9	10	2	2	11	12	1	9	2	9	10.9892	0	0	3	1	1	11				158	7868	38	wt1-02	wt1-02-38	3193	s	0	0	2	1	0	0	1	1	0	1	0	1	13.4904
	158	7844	14	wt1-02	wt1-02-14	2054	g1	0	0	0	0	1	1	0	0	0	0	0	0	8.67815	1	0	0	0	1	0				158	7869	39	wt1-02	wt1-02-39	3391	s	1	1	0	0	1	1	0	0	1	0	1	0	14.327
	158	7848	18	wt1-02	wt1-02-18	2891	g1	1	1	7	7	1	2	5	7	1	4	1	5	12.2145	1	0	2	2	2	6				160	7912	1	wt1-04	wt1-04-1	2723	s	0	0	0	0	0	0	0	0	0	0	0	0	11.5047
	158	7849	19	wt1-02	wt1-02-19	3099	g1	3	3	9	10	2	2	13	13	3	7	2	12	13.0933	0	1	1	0	1	14				160	7914	3	wt1-04	wt1-04-3	3137	s	0	0	10	11	1	1	7	7	0	8	1	7	13.2538
	158	7851	21	wt1-02	wt1-02-21	2793	g1	1	1	6	7	2	2	6	5	1	5	1	4	11.8004	1	0	1	3	1	5				160	7924	13	wt1-04	wt1-04-13	2524	s	0	0	1	0	0	0	0	0	0	0	0	0	10.6639
	158	7853	23	wt1-02	wt1-02-23	2555	g1	0	0	0	0	0	0	0	0	0	0	0	0	10.7949	0	0	0	0	0	0				160	7928	17	wt1-04	wt1-04-17	2669	s	0	0	0	0	0	0	0	0	0	0	0	0	11.2765
	158	7857	27	wt1-02	wt1-02-27	3465	g1	0	0	0	0	0	0	0	0	0	0	0	0	14.6396	0	0	0	0	0	0				160	7932	21	wt1-04	wt1-04-21	2830	s	0	0	0	0	0	0	0	0	0	0	0	0	11.9568
	158	7858	28	wt1-02	wt1-02-28	1607	g1	0	0	1	6	0	0	1	0	0	0	0	0	6.78958	0	0	0	6	0	0				160	7934	23	wt1-04	wt1-04-23	3342	s	0	0	0	0	0	0	0	0	0	0	0	0	14.12
	158	7860	30	wt1-02	wt1-02-30	2698	g1	0	0	0	0	0	0	1	1	0	0	0	0	11.3991	0	0	1	0	0	0				160	7942	31	wt1-04	wt1-04-31	3608	s	0	0	1	0	0	0	0	0	0	0	0	0	15.2438
	158	7861	31	wt1-02	wt1-02-31	3141	g1	2	2	13	16	2	2	14	16	1	13	1	15	13.2707	1	1	1	1	1	16				161	7945	3	wt1-05	wt1-05-3	3242	s	1	1	8	9	1	2	8	8	0	6	0	7	13.6975
	160	7913	2	wt1-04	wt1-04-2	3004	g1	3	3	11	12	3	3	11	13	2	11	3	12	12.6919	0	0	1	0	1	15				161	7957	15	wt1-05	wt1-05-15	3408	s	0	0	0	0	0	0	0	0	0	0	0	0	14.3988
	160	7915	4	wt1-04	wt1-04-4	3195	g1	4	4	6	7	3	3	4	3	3	3	3	2	13.4989	0	1	1	5	1	5				161	7976	34	wt1-05	wt1-05-34	2490	s	1	1	2	2	0	0	0	0	0	0	0	0	10.5203
	160	7916	5	wt1-04	wt1-04-5	2774	g1	1	1	10	11	1	1	8	8	1	9	1	7	11.7202	0	0	1	4	1	8				162	7979	1	wt1-06	wt1-06-1	3250	s	0	0	0	0	0	0	0	0	0	0	0	0	13.7313
	160	7917	6	wt1-04	wt1-04-6	3339	g1	0	0	13	21	0	0	12	19	0	13	0	17	14.1073	0	0	2	4	0	17				162	7981	3	wt1-06	wt1-06-3	4567	s	0	0	0	0	0	0	0	0	0	0	0	0	19.2956
	160	7918	7	wt1-04	wt1-04-7	2554	g1	0	0	2	1	1	2	0	0	0	0	0	0	10.7907	2	0	0	1	2	0				162	7982	4	wt1-06	wt1-06-4	3548	s	0	0	0	0	0	0	0	0	0	0	0	0	14.9903
	160	7920	9	wt1-04	wt1-04-9	2358	g1	0	0	1	3	1	2	0	0	0	0	0	0	9.96255	2	0	0	3	2	0				162	7986	8	wt1-06	wt1-06-8	3935	s	0	0	0	0	0	0	0	0	0	0	0	0	16.6254
	160	7930	19	wt1-04	wt1-04-19	2068	g1	0	0	0	0	0	0	0	0	0	0	0	0	8.7373	0	0	0	0	0	0				162	7992	14	wt1-06	wt1-06-14	2819	s	0	0	1	1	0	0	1	1	0	1	0	1	11.9103
	160	7938	27	wt1-04	wt1-04-27	2171	g1	0	0	0	0	0	0	0	0	0	0	0	0	9.17248	0	0	0	0	0	0				162	7996	18	wt1-06	wt1-06-18	2753	s	0	0	0	0	0	0	0	0	0	0	0	0	11.6314
	160	7939	28	wt1-04	wt1-04-28	3288	g1	1	1	12	12	1	1	9	8	1	8	1	7	13.8918	0	0	1	5	1	8				162	8002	24	wt1-06	wt1-06-24	4256	s	0	0	0	0	0	0	0	0	0	0	0	0	17.9816
	161	7946	4	wt1-05	wt1-05-4	2878	g1	2	2	10	12	0	0	8	11	2	7	0	9	12.1595	0	2	2	3	0	9				163	8007	4	wt1-07	wt1-07-4	2393	s	0	0	1	1	0	0	1	1	0	1	0	1	10.1104
	161	7951	9	wt1-05	wt1-05-9	2635	g1	1	1	6	6	2	3	5	7	1	5	2	5	11.1329	1	0	2	1	2	7				163	8010	7	wt1-07	wt1-07-7	2273	s	0	0	4	5	1	1	5	5	0	3	0	4	9.60343
	161	7955	13	wt1-05	wt1-05-13	2138	g1	0	0	1	1	0	0	0	0	0	0	0	0	9.03305	0	0	0	1	0	0				163	8018	15	wt1-07	wt1-07-15	3046	s	0	0	5	6	1	1	7	7	0	5	0	7	12.8694
	161	7959	17	wt1-05	wt1-05-17	3222	g1	2	2	8	10	1	3	6	7	2	6	1	6	13.613	2	1	1	4	3	7				163	8020	17	wt1-07	wt1-07-17	2803	s	0	0	0	0	0	0	0	0	0	0	0	0	11.8427
	161	7962	20	wt1-05	wt1-05-20	2072	g1	0	0	0	0	0	0	0	0	0	0	0	0	8.7542	0	0	0	0	0	0				163	8021	18	wt1-07	wt1-07-18	4989	s	0	0	2	3	0	0	1	1	0	1	0	1	21.0785
	161	7963	21	wt1-05	wt1-05-21	2326	g1	0	0	10	9	2	2	8	8	0	6	1	5	9.82735	1	0	3	4	1	6				163	8025	22	wt1-07	wt1-07-22	2863	s	0	0	0	0	0	0	0	0	0	0	0	0	12.0962
	161	7965	23	wt1-05	wt1-05-23	2820	g1	0	0	7	7	0	0	9	9	0	6	0	8	11.9145	0	0	1	0	0	8				163	8026	23	wt1-07	wt1-07-23	4381	s	1	2	0	0	0	0	0	0	0	0	0	0	18.5097
	161	7967	25	wt1-05	wt1-05-25	2509	g1	2	2	5	2	2	2	4	4	2	1	2	3	10.6005	0	0	1	0	1	5				164	8032	6	wt1-08	wt1-08-6	4248	s	0	0	0	0	0	0	0	0	0	0	0	0	17.9478
	161	7969	27	wt1-05	wt1-05-27	2127	g1	0	0	3	2	0	0	3	3	0	2	0	2	8.98658	0	0	1	0	0	2				164	8033	7	wt1-08	wt1-08-7	2812	s	0	0	1	0	0	0	1	1	0	0	0	0	11.8807
	161	7972	30	wt1-05	wt1-05-30	1446	g1	0	0	2	1	0	0	0	0	0	0	0	0	6.10935	0	0	0	1	0	0				164	8034	8	wt1-08	wt1-08-8	2455	s	0	0	6	7	0	0	4	3	0	2	0	3	10.3724
	161	7973	31	wt1-05	wt1-05-31	2002	g1	0	0	1	1	0	0	1	1	0	1	0	1	8.45845	0	0	0	0	0	1				164	8036	10	wt1-08	wt1-08-10	2450	s	0	0	0	0	0	0	0	0	0	0	0	0	10.3513
	162	7987	9	wt1-06	wt1-06-9	2578	g1	1	1	5	5	1	5	4	4	1	4	1	4	10.892	4	0	0	1	5	5				164	8037	11	wt1-08	wt1-08-11	2498	s	1	1	1	1	0	0	2	2	1	1	0	2	10.5541
	162	7988	10	wt1-06	wt1-06-10	2517	g1	0	0	2	2	1	1	2	2	0	2	0	2	10.6343	1	0	0	0	1	2				164	8041	15	wt1-08	wt1-08-15	3132	s	0	0	0	0	0	0	1	0	0	0	0	0	13.2327
	162	7989	11	wt1-06	wt1-06-11	2617	g1	0	0	2	2	1	1	2	2	0	2	0	2	11.0568	1	0	0	0	1	2				164	8055	29	wt1-08	wt1-08-29	3928	s	0	0	1	0	0	0	0	0	0	0	0	0	16.5958
	162	7993	15	wt1-06	wt1-06-15	2947	g1	0	0	9	9	1	1	7	9	0	7	1	9	12.4511	0	0	0	0	1	10				164	8056	30	wt1-08	wt1-08-30	4050	s	0	0	2	0	0	0	0	0	0	0	0	0	17.1113
	162	7999	21	wt1-06	wt1-06-21	2421	g1	0	0	2	2	1	2	3	3	0	2	0	3	10.2287	2	0	0	0	2	3				164	8057	31	wt1-08	wt1-08-31	2946	s	0	0	4	5	0	0	5	5	0	4	0	5	12.4469
	162	8000	22	wt1-06	wt1-06-22	3029	g1	2	2	10	10	1	1	10	9	2	7	1	9	12.7975	0	1	0	1	1	10				157	7802	1	wt1-01	wt1-01-1	2944	s	0	0	6	6	0	0	3	3	0	2	0	2	12.4384
	163	8006	3	wt1-07	wt1-07-3	1611	g1	0	0	0	0	0	0	0	0	0	0	0	0	6.80648	0	0	0	0	0	0				157	7810	9	wt1-01	wt1-01-9	3515	s	0	0	2	2	0	0	0	0	0	0	0	0	14.8509
	163	8008	5	wt1-07	wt1-07-5	1957	g1	0	0	1	1	1	1	1	1	0	1	0	1	8.26833	1	0	0	0	1	1				157	7817	16	wt1-01	wt1-01-16	2858	s	3	3	3	5	1	1	3	3	2	2	1	3	12.0751
	163	8009	6	wt1-07	wt1-07-6	3172	g1	1	1	7	7	0	0	8	8	1	6	0	8	13.4017	0	1	0	0	0	8				157	7821	20	wt1-01	wt1-01-20	4040	s	0	0	0	0	1	0	0	0	0	0	0	0	17.069
	163	8011	8	wt1-07	wt1-07-8	2215	g1	0	0	2	1	0	0	2	2	0	1	0	1	9.35838	0	0	1	0	0	1				157	7823	22	wt1-01	wt1-01-22	3727	s	0	0	0	0	0	0	0	0	0	0	0	0	15.7466
	163	8022	19	wt1-07	wt1-07-19	2442	g1	0	0	3	2	2	2	3	3	0	1	1	2	10.3175	1	0	1	0	1	3				157	7824	23	wt1-01	wt1-01-23	2329	s	1	2	6	5	1	1	5	6	1	4	1	4	9.84003
	163	8024	21	wt1-07	wt1-07-21	4263	g1	0	0	0	0	1	1	1	1	0	0	0	1	18.0112	1	0	0	0	1	1				157	7825	24	wt1-01	wt1-01-24	3935	s	0	0	0	0	0	0	0	0	0	0	0	0	16.6254
	164	8027	1	wt1-08	wt1-08-1	3263	g1	0	0	10	10	0	0	6	6	0	7	0	6	13.7862	0	0	0	4	0	6				157	7829	28	wt1-01	wt1-01-28	3033	s	0	0	0	0	0	0	0	0	0	0	0	0	12.8144
	164	8038	12	wt1-08	wt1-08-12	2607	g1	2	3	8	8	1	3	10	11	2	8	2	9	11.0146	1	1	2	0	3	11				157	7830	29	wt1-01	wt1-01-29	4180	s	1	1	3	3	3	3	1	1	1	2	3	1	17.6605
	164	8049	23	wt1-08	wt1-08-23	3410	g1	0	0	0	0	0	0	0	0	0	0	0	0	14.4073	0	0	0	0	0	0				159	7872	2	wt1-03	wt1-03-2	3161	s	0	0	1	0	0	0	0	0	0	0	0	0	13.3552
	164	8051	25	wt1-08	wt1-08-25	3102	g1	0	0	8	8	1	1	9	11	0	6	0	8	13.1059	1	0	3	0	1	8				159	7873	3	wt1-03	wt1-03-3	3674	s	0	0	0	0	1	1	0	0	0	0	1	0	15.5227
	157	7807	6	wt1-01	wt1-01-6	2229	g1	0	0	1	1	0	0	1	1	0	1	0	1	9.41752	0	0	0	0	0	1				159	7877	7	wt1-03	wt1-03-7	2591	s	0	0	2	2	0	0	1	1	0	1	0	1	10.947
	166	8090	6	wt2-01	wt2-01-6	2423	g1	0	0	0	0	0	0	0	0	0	0	0	0	10.2372	0	0	0	0	0	0				166	8086	2	wt2-01	wt2-01-2	3035	s	0	0	1	1	0	0	1	0	0	0	0	0	12.8229
	166	8091	7	wt2-01	wt2-01-7	3286	g1	0	0	9	7	0	0	7	7	0	5	0	4	13.8834	0	0	3	3	0	4				166	8097	13	wt2-01	wt2-01-13	2899	s	1	1	3	3	1	1	1	1	1	1	1	1	12.2483
	166	8092	8	wt2-01	wt2-01-8	3083	g1	1	1	7	11	1	1	9	10	1	7	1	10	13.0257	0	0	0	1	1	11				166	8114	30	wt2-01	wt2-01-30	3002	s	0	0	0	0	0	0	0	0	0	0	0	0	12.6835
	166	8094	10	wt2-01	wt2-01-10	2485	g1	0	0	0	0	0	0	0	0	0	0	0	0	10.4991	0	0	0	0	0	0				167	8134	15	wt2-02	wt2-02-15	2568	s	1	1	4	4	0	0	4	4	0	1	0	1	10.8498
	166	8095	11	wt2-01	wt2-01-11	3379	g1	0	0	8	11	0	0	7	6	0	6	0	6	14.2763	0	0	0	5	0	6				167	8147	28	wt2-02	wt2-02-28	1876	s	0	0	0	0	0	0	0	0	0	0	0	0	7.9261
	166	8096	12	wt2-01	wt2-01-12	2869	g1	0	0	4	4	0	0	6	6	0	4	0	4	12.1215	0	0	2	0	0	4				167	8148	29	wt2-02	wt2-02-29	3187	s	0	0	2	2	0	0	0	0	0	0	0	0	13.4651
	166	8108	24	wt2-01	wt2-01-24	2218	g1	0	0	0	0	1	1	2	1	0	0	0	0	9.37105	1	0	1	0	1	0				167	8149	30	wt2-02	wt2-02-30	3889	s	0	0	1	1	0	0	0	0	0	0	0	0	16.431
	166	8113	29	wt2-01	wt2-01-29	2551	g1	1	1	9	8	1	3	8	7	1	6	1	6	10.778	2	0	1	2	3	7				167	8154	35	wt2-02	wt2-02-35	1939	s	0	0	2	1	1	0	0	0	0	0	0	0	8.19228
	166	8117	33	wt2-01	wt2-01-33	3773	g1	0	0	0	0	0	0	0	0	0	0	0	0	15.9409	0	0	0	0	0	0				167	8164	45	wt2-02	wt2-02-45	2731	s	2	1	0	0	1	1	0	0	1	0	1	0	11.5385
	166	8119	35	wt2-01	wt2-01-35	3677	g1	2	3	11	13	2	3	9	9	2	9	2	8	15.5353	1	1	1	5	2	10				168	8177	12	wt2-03	wt2-03-12	3680	s	0	0	2	2	0	0	1	1	0	1	0	1	15.548
	167	8124	5	wt2-02	wt2-02-5	2962	g1	2	2	3	3	1	2	3	3	2	3	1	3	12.5145	1	1	0	0	2	4				168	8181	16	wt2-03	wt2-03-16	2349	s	0	0	2	1	0	0	2	2	0	1	0	2	9.92453
	167	8125	6	wt2-02	wt2-02-6	1869	g1	0	0	0	0	0	0	0	0	0	0	0	0	7.89653	0	0	0	0	0	0				168	8188	23	wt2-03	wt2-03-23	3315	s	0	0	2	2	0	0	1	1	0	1	0	1	14.0059
	167	8130	11	wt2-02	wt2-02-11	1934	g1	0	0	0	0	0	0	0	0	0	0	0	0	8.17115	0	0	0	0	0	0				168	8209	44	wt2-03	wt2-03-44	2749	s	0	0	4	3	0	0	3	2	0	2	0	2	11.6145
	167	8133	14	wt2-02	wt2-02-14	3084	g1	2	4	13	16	2	4	12	15	4	11	4	12	13.0299	0	0	3	4	3	16				169	8220	2	wt2-04	wt2-04-2	3985	s	0	0	0	0	0	0	1	1	0	0	0	0	16.8366
	167	8135	16	wt2-02	wt2-02-16	2680	g1	1	1	8	10	0	0	9	9	1	6	0	7	11.323	0	1	2	3	0	7				169	8221	3	wt2-04	wt2-04-3	2610	s	1	1	3	2	1	1	0	0	1	0	1	0	11.0273
	167	8136	17	wt2-02	wt2-02-17	2183	g1	0	0	1	1	1	0	0	0	0	0	0	0	9.22318	0	0	0	1	1	0				169	8227	9	wt2-04	wt2-04-9	3712	s	0	0	1	1	0	0	1	1	0	1	0	1	15.6832
	167	8139	20	wt2-02	wt2-02-20	2409	g1	2	3	6	5	3	3	7	4	2	4	2	4	10.178	1	1	0	1	1	6				170	8246	1	wt2-05	wt2-05-1	2430	s	1	1	3	3	0	0	5	5	1	3	0	4	10.2668
	167	8143	24	wt2-02	wt2-02-24	3142	g1	0	0	10	14	1	1	6	6	0	9	1	6	13.275	0	0	0	8	1	7				170	8247	2	wt2-05	wt2-05-2	3089	s	0	0	0	0	0	0	0	0	0	0	0	0	13.051
	167	8146	27	wt2-02	wt2-02-27	1572	g1	0	0	1	0	0	0	0	0	0	0	0	0	6.6417	0	0	0	0	0	0				170	8260	15	wt2-05	wt2-05-15	2815	s	0	0	1	1	0	0	0	0	0	0	0	0	11.8934
	167	8157	38	wt2-02	wt2-02-38	2047	g1	0	0	0	0	0	0	0	0	0	0	0	0	8.64858	0	0	0	0	0	0				170	8263	18	wt2-05	wt2-05-18	2894	s	1	1	6	6	1	4	5	6	1	5	1	5	12.2272
	167	8162	43	wt2-02	wt2-02-43	3688	g1	1	1	6	8	1	1	4	4	1	4	1	4	15.5818	0	0	0	4	1	5				170	8266	21	wt2-05	wt2-05-21	2969	s	0	0	4	3	0	0	2	1	0	1	0	1	12.544
	168	8168	3	wt2-03	wt2-03-3	1917	g1	0	0	1	1	0	0	0	0	0	0	0	0	8.09933	0	0	0	1	0	0				170	8268	23	wt2-05	wt2-05-23	3472	s	1	1	0	0	1	1	0	0	1	0	1	0	14.6692
	168	8174	9	wt2-03	wt2-03-9	1847	g1	0	0	1	0	0	0	0	0	0	0	0	0	7.80358	0	0	0	0	0	0				171	8275	7	wt2-06	wt2-06-7	2585	s	0	0	3	3	1	1	2	2	0	1	0	2	10.9216
	168	8176	11	wt2-03	wt2-03-11	4330	g1	3	3	17	21	3	3	18	19	3	17	2	18	18.2942	1	1	1	3	1	20				171	8279	11	wt2-06	wt2-06-11	2702	s	0	0	0	0	0	0	0	0	0	0	0	0	11.416
	168	8186	21	wt2-03	wt2-03-21	2290	g1	0	0	1	0	0	0	0	0	0	0	0	0	9.67525	0	0	0	0	0	0				171	8284	16	wt2-06	wt2-06-16	2826	s	0	0	2	2	0	0	0	0	0	0	0	0	11.9398
	168	8203	38	wt2-03	wt2-03-38	1893	g1	0	0	1	1	0	0	0	0	0	0	0	0	7.99793	0	0	0	1	0	0				171	8286	18	wt2-06	wt2-06-18	3285	s	0	0	0	0	0	0	0	0	0	0	0	0	13.8791
	168	8207	42	wt2-03	wt2-03-42	2406	g1	0	0	1	1	0	0	1	1	0	0	0	0	10.1654	0	0	1	1	0	0				171	8292	24	wt2-06	wt2-06-24	3960	s	0	0	1	1	0	0	2	2	0	1	0	2	16.731
	168	8212	47	wt2-03	wt2-03-47	1832	g1	0	0	1	1	0	0	0	0	0	0	0	0	7.7402	0	0	0	1	0	0				172	8300	7	wt2-07	wt2-07-7	2663	s	0	0	0	0	0	0	0	0	0	0	0	0	11.2512
	168	8217	52	wt2-03	wt2-03-52	2384	g1	0	0	0	0	0	0	0	0	0	0	0	0	10.0724	0	0	0	0	0	0				173	8323	2	wt2-08	wt2-08-2	2892	s	0	0	3	3	0	0	2	2	0	1	0	2	12.2187
	169	8222	4	wt2-04	wt2-04-4	2899	g1	1	1	12	14	2	3	7	7	1	7	2	7	12.2483	1	0	0	7	2	9				173	8331	10	wt2-08	wt2-08-10	3320	s	0	0	0	0	0	0	1	1	0	0	0	1	14.027
	169	8228	10	wt2-04	wt2-04-10	2053	g1	0	0	1	0	0	0	1	0	0	0	0	0	8.67393	0	0	0	0	0	0				173	8344	23	wt2-08	wt2-08-23	2450	s	0	0	1	2	0	0	0	0	0	0	0	0	10.3513
	169	8231	13	wt2-04	wt2-04-13	2443	g1	1	1	4	5	1	1	3	4	1	4	1	4	10.3217	0	0	0	1	1	5				174	8350	1	wt2-09	wt2-09-1	3510	s	0	0	0	0	0	0	0	0	0	0	0	0	14.8298
	169	8239	21	wt2-04	wt2-04-21	2468	g1	3	4	10	10	2	2	7	9	3	7	2	6	10.4273	0	2	3	4	1	8				174	8355	6	wt2-09	wt2-09-6	2772	s	0	0	1	1	1	1	0	0	0	0	0	0	11.7117
	169	8241	23	wt2-04	wt2-04-23	1869	g1	0	0	1	1	0	0	0	0	0	0	0	0	7.89653	0	0	0	1	0	0				174	8371	22	wt2-09	wt2-09-22	4066	s	1	1	1	1	0	0	0	0	0	0	0	0	17.1789
	169	8245	27	wt2-04	wt2-04-27	2254	g1	1	1	9	11	0	0	7	9	1	9	0	9	9.52315	0	1	0	2	0	9				175	8381	6	wt2-10	wt2-10-6	4202	s	0	0	1	1	0	0	0	0	0	0	0	0	17.7535
	170	8248	3	wt2-05	wt2-05-3	1953	g1	0	0	0	0	0	0	0	0	0	0	0	0	8.25143	0	0	0	0	0	0				175	8403	28	wt2-10	wt2-10-28	2933	s	0	0	0	0	0	0	0	0	0	0	0	0	12.3919
	170	8251	6	wt2-05	wt2-05-6	2616	g1	1	2	5	6	1	3	6	8	2	6	2	7	11.0526	1	0	1	0	3	9				175	8408	33	wt2-10	wt2-10-33	4841	s	0	0	0	0	0	0	0	0	0	0	0	0	20.4532
	170	8252	7	wt2-05	wt2-05-7	2894	g1	0	0	2	1	1	1	1	1	0	1	0	1	12.2272	1	0	0	0	1	1				175	8409	34	wt2-10	wt2-10-34	4179	s	0	0	0	0	0	0	1	1	0	0	0	0	17.6563
	170	8253	8	wt2-05	wt2-05-8	2977	g1	0	0	15	17	1	1	11	14	0	14	1	13	12.5778	0	0	1	4	1	14				175	8412	37	wt2-10	wt2-10-37	3515	s	2	2	5	6	1	1	4	5	1	5	1	5	14.8509
	170	8254	9	wt2-05	wt2-05-9	2418	g1	2	2	4	5	1	1	4	4	2	4	1	4	10.2161	0	1	0	1	1	5				175	8420	45	wt2-10	wt2-10-45	3235	s	1	1	10	9	1	4	9	9	1	6	1	6	13.6679
	170	8267	22	wt2-05	wt2-05-22	1932	g1	0	0	1	0	0	0	0	0	0	0	0	0	8.1627	0	0	0	0	0	0				175	8429	54	wt2-10	wt2-10-54	3980	s	0	0	2	1	0	0	1	1	0	0	0	1	16.8155
	171	8270	2	wt2-06	wt2-06-2	2197	g1	0	0	0	0	0	0	0	0	0	0	0	0	9.28233	0	0	0	0	0	0				175	8434	59	wt2-10	wt2-10-59	3627	s	0	0	4	3	0	0	1	1	0	1	0	1	15.3241
	171	8283	15	wt2-06	wt2-06-15	2818	g1	1	1	8	9	0	0	7	10	1	7	0	8	11.9061	0	1	2	1	0	8				175	8435	60	wt2-10	wt2-10-60	3373	s	1	1	4	2	1	1	1	1	1	0	1	1	14.2509
	171	8290	22	wt2-06	wt2-06-22	2326	g1	0	0	0	0	0	0	0	0	0	0	0	0	9.82735	0	0	0	0	0	0				176	8445	7	wt2-11	wt2-11-7	3006	s	1	1	11	11	2	2	12	13	0	10	1	11	12.7004
	172	8296	3	wt2-07	wt2-07-3	2031	g1	0	0	2	1	0	0	1	1	0	1	0	1	8.58098	0	0	0	0	0	1				176	8448	10	wt2-11	wt2-11-10	3960	s	0	0	2	3	0	0	1	1	0	1	0	1	16.731
	172	8299	6	wt2-07	wt2-07-6	1537	g1	0	0	1	1	0	0	1	1	0	1	0	1	6.49383	0	0	0	0	0	1				176	8457	19	wt2-11	wt2-11-19	3685	s	0	0	1	1	1	1	0	0	0	0	0	0	15.5691
	172	8302	9	wt2-07	wt2-07-9	1613	g1	0	0	1	0	0	0	0	0	0	0	0	0	6.81493	0	0	0	0	0	0				176	8458	20	wt2-11	wt2-11-20	3240	s	0	0	2	0	0	0	0	0	0	0	0	0	13.689
	173	8324	3	wt2-08	wt2-08-3	1980	g1	1	1	2	1	0	0	1	1	0	0	0	1	8.3655	0	1	0	0	0	1				176	8459	21	wt2-11	wt2-11-21	2954	s	0	0	0	0	1	2	0	0	0	0	0	0	12.4807
	173	8325	4	wt2-08	wt2-08-4	1836	g1	0	0	0	0	0	0	0	0	0	0	0	0	7.7571	0	0	0	0	0	0				177	8469	10	wt2-12	wt2-12-10	3257	s	0	0	3	4	0	0	3	3	0	3	0	3	13.7608
	173	8326	5	wt2-08	wt2-08-5	2371	g1	0	0	1	1	0	0	1	1	0	1	0	1	10.0175	0	0	0	0	0	1				177	8470	11	wt2-12	wt2-12-11	2888	s	0	0	3	3	0	0	2	3	0	3	0	2	12.2018
	178	8486	2	wt3-01	wt3-01-2	1976	g1	0	0	2	2	0	0	2	2	0	2	0	2	8.3486	0	0	0	0	0	2				178	8491	7	wt3-01	wt3-01-7	3203	s	0	0	0	0	0	0	0	0	0	0	0	0	13.5327
	178	8488	4	wt3-01	wt3-01-4	3032	g1	2	2	6	8	1	2	6	8	2	7	1	7	12.8102	1	1	1	1	2	8				178	8500	16	wt3-01	wt3-01-16	2116	s	0	0	6	6	0	0	5	4	0	5	0	4	8.9401
	178	8494	10	wt3-01	wt3-01-10	1609	g1	0	0	0	0	0	0	0	0	0	0	0	0	6.79803	0	0	0	0	0	0				178	8504	20	wt3-01	wt3-01-20	2755	s	0	0	0	0	0	0	0	0	0	0	0	0	11.6399
	178	8498	14	wt3-01	wt3-01-14	2958	g1	0	0	10	10	0	0	8	9	0	7	0	8	12.4976	0	0	1	2	0	8				178	8505	21	wt3-01	wt3-01-21	3494	s	0	0	0	0	0	0	0	0	0	0	0	0	14.7622
	178	8506	22	wt3-01	wt3-01-22	2868	g1	3	4	15	21	1	5	11	15	3	15	1	14	12.1173	4	3	1	7	5	15				179	8512	2	wt3-02	wt3-02-2	2276	s	0	0	2	2	0	0	0	0	0	0	0	0	9.6161
	178	8510	26	wt3-01	wt3-01-26	1811	g1	0	0	3	4	0	0	0	0	0	0	0	0	7.65148	0	0	0	4	0	0				179	8514	4	wt3-02	wt3-02-4	2285	s	0	0	1	1	0	0	0	0	0	0	0	0	9.65413
	179	8513	3	wt3-02	wt3-02-3	3184	g1	3	3	10	11	2	2	8	10	3	8	2	9	13.4524	0	1	1	2	1	11				179	8516	6	wt3-02	wt3-02-6	4148	s	1	0	6	6	0	0	5	5	0	4	0	5	17.5253
	179	8515	5	wt3-02	wt3-02-5	2793	g1	0	0	12	15	0	0	11	12	0	12	0	11	11.8004	0	0	1	4	0	11				179	8517	7	wt3-02	wt3-02-7	3354	s	0	0	5	5	0	0	4	4	0	4	0	4	14.1707
	179	8519	9	wt3-02	wt3-02-9	3738	g1	1	1	15	21	1	1	13	16	1	15	1	14	15.7931	0	0	2	7	1	15				179	8518	8	wt3-02	wt3-02-8	1862	s	1	1	4	3	1	1	2	1	1	1	1	1	7.86695
	179	8520	10	wt3-02	wt3-02-10	1903	g1	0	0	1	0	0	0	0	0	0	0	0	0	8.04018	0	0	0	0	0	0				179	8523	13	wt3-02	wt3-02-13	3207	s	0	0	1	1	0	0	0	0	0	0	0	0	13.5496
	179	8521	11	wt3-02	wt3-02-11	1846	g1	0	0	1	1	0	0	1	0	0	0	0	0	7.79935	0	0	0	1	0	0				180	8531	1	wt3-03	wt3-03-1	3954	s	0	0	0	0	0	0	0	0	0	0	0	0	16.7056
	179	8524	14	wt3-02	wt3-02-14	2926	g1	0	0	1	0	0	0	1	1	0	0	0	1	12.3624	0	0	0	0	0	1				180	8532	2	wt3-03	wt3-03-2	3840	s	1	1	2	2	0	0	3	3	1	2	0	3	16.224
	179	8526	16	wt3-02	wt3-02-16	1816	g1	0	0	1	0	0	0	0	0	0	0	0	0	7.6726	0	0	0	0	0	0				180	8533	3	wt3-03	wt3-03-3	3855	s	1	1	4	4	0	0	1	1	0	1	0	1	16.2874
	179	8527	17	wt3-02	wt3-02-17	1768	g1	0	0	1	1	0	0	0	0	0	0	0	0	7.4698	0	0	0	1	0	0				180	8545	15	wt3-03	wt3-03-15	2751	s	0	0	0	0	0	0	1	2	0	0	0	1	11.623
	179	8528	18	wt3-02	wt3-02-18	1591	g1	0	0	0	0	0	0	0	0	0	0	0	0	6.72198	0	0	0	0	0	0				180	8548	18	wt3-03	wt3-03-18	3233	s	0	0	2	2	0	0	0	0	0	0	0	0	13.6594
	179	8529	19	wt3-02	wt3-02-19	1657	g1	0	0	0	0	0	0	0	0	0	0	0	0	7.00082	0	0	0	0	0	0				180	8552	22	wt3-03	wt3-03-22	2633	s	0	0	0	0	0	0	0	0	0	0	0	0	11.1244
	180	8535	5	wt3-03	wt3-03-5	1867	g1	0	0	0	0	0	0	0	0	0	0	0	0	7.88808	0	0	0	0	0	0				181	8560	7	wt3-04	wt3-04-7	3090	s	1	1	6	7	2	1	0	0	1	0	1	0	13.0553
	180	8536	6	wt3-03	wt3-03-6	2195	g1	1	1	1	1	1	1	1	1	1	1	1	1	9.27388	0	0	0	0	1	2				181	8573	20	wt3-04	wt3-04-20	2801	s	0	0	1	1	0	0	2	3	0	1	0	1	11.8342
	180	8537	7	wt3-03	wt3-03-7	1924	g1	0	0	0	0	0	0	0	0	0	0	0	0	8.1289	0	0	0	0	0	0				181	8580	27	wt3-04	wt3-04-27	3081	s	1	1	2	3	0	0	0	0	0	0	0	0	13.0172
	180	8540	10	wt3-03	wt3-03-10	2197	g1	0	0	2	2	0	0	1	1	0	1	0	1	9.28233	0	0	0	1	0	1				182	8584	3	wt3-05	wt3-05-3	3040	s	0	0	4	4	0	0	4	3	0	2	0	3	12.844
	180	8541	11	wt3-03	wt3-03-11	2236	g1	0	0	1	1	0	0	1	1	0	1	0	1	9.4471	0	0	0	0	0	1				182	8591	10	wt3-05	wt3-05-10	2831	s	0	0	1	1	0	0	1	1	0	1	0	1	11.961
	180	8542	12	wt3-03	wt3-03-12	2750	g1	2	2	15	17	0	0	10	14	1	13	0	11	11.6188	0	2	3	6	0	11				182	8592	11	wt3-05	wt3-05-11	2763	s	0	0	1	1	0	0	1	0	0	0	0	0	11.6737
	180	8543	13	wt3-03	wt3-03-13	1939	g1	0	0	2	3	0	0	3	3	0	2	0	2	8.19228	0	0	1	1	0	2				182	8611	30	wt3-05	wt3-05-30	2742	s	1	1	2	2	3	3	2	2	1	2	2	1	11.585
	180	8544	14	wt3-03	wt3-03-14	3709	g1	1	1	10	11	1	1	8	9	1	8	1	8	15.6705	0	0	1	3	1	9				183	8614	2	wt3-06	wt3-06-2	2399	s	0	0	0	0	0	0	0	0	0	0	0	0	10.1358
	180	8546	16	wt3-03	wt3-03-16	2039	g1	1	1	1	1	0	0	3	3	1	1	0	3	8.61477	0	1	0	0	0	3				183	8615	3	wt3-06	wt3-06-3	2667	s	1	1	5	5	0	0	4	4	0	2	0	3	11.2681
	181	8557	4	wt3-04	wt3-04-4	1852	g1	0	0	0	0	0	0	0	0	0	0	0	0	7.8247	0	0	0	0	0	0				183	8618	6	wt3-06	wt3-06-6	3292	s	0	0	0	0	0	0	0	0	0	0	0	0	13.9087
	181	8558	5	wt3-04	wt3-04-5	2122	g1	0	0	0	0	0	0	0	0	0	0	0	0	8.96545	0	0	0	0	0	0				183	8625	13	wt3-06	wt3-06-13	2535	s	0	0	2	2	0	0	1	1	0	1	0	1	10.7104
	181	8562	9	wt3-04	wt3-04-9	1925	g1	0	0	1	1	0	0	0	0	0	0	0	0	8.13312	0	0	0	1	0	0				183	8641	29	wt3-06	wt3-06-29	3000	s	0	0	0	0	0	0	0	0	0	0	0	0	12.675
	181	8565	12	wt3-04	wt3-04-12	1966	g1	0	0	1	2	0	0	1	2	0	2	0	2	8.30635	0	0	0	0	0	2				183	8646	34	wt3-06	wt3-06-34	3568	s	0	0	1	1	0	0	0	0	0	0	0	0	15.0748
	181	8571	18	wt3-04	wt3-04-18	1951	g1	0	0	1	1	0	0	1	0	0	0	0	0	8.24297	0	0	0	1	0	0				183	8659	47	wt3-06	wt3-06-47	2939	s	0	0	1	1	0	0	0	0	0	0	0	0	12.4173
	181	8577	24	wt3-04	wt3-04-24	2205	g1	1	1	1	1	1	1	1	1	1	1	1	1	9.31613	0	0	0	0	1	2				183	8661	49	wt3-06	wt3-06-49	2573	s	0	0	1	1	0	0	0	0	0	0	0	0	10.8709
	181	8579	26	wt3-04	wt3-04-26	1479	g1	0	0	1	0	0	0	0	0	0	0	0	0	6.24878	0	0	0	0	0	0				183	8664	52	wt3-06	wt3-06-52	1906	s	1	1	2	2	0	0	0	0	0	0	0	0	8.05285
	182	8587	6	wt3-05	wt3-05-6	2445	g1	1	1	7	7	0	0	7	9	0	5	0	6	10.3301	0	1	3	1	0	6				183	8666	54	wt3-06	wt3-06-54	4013	s	0	0	1	1	0	0	0	0	0	0	0	0	16.9549
	182	8588	7	wt3-05	wt3-05-7	3120	g1	1	1	13	14	2	3	10	11	1	11	1	10	13.182	2	0	1	4	2	11				183	8669	57	wt3-06	wt3-06-57	4583	s	0	0	0	0	0	0	0	0	0	0	0	0	19.3632
	182	8603	22	wt3-05	wt3-05-22	2705	g1	2	2	1	1	1	2	0	0	2	0	1	0	11.4286	1	1	0	1	2	1				183	8671	59	wt3-06	wt3-06-59	2961	s	0	0	1	1	0	0	2	2	0	1	0	1	12.5102
	182	8606	25	wt3-05	wt3-05-25	2370	g1	3	3	7	11	2	3	6	8	2	7	1	7	10.0133	2	2	1	4	2	8				184	8675	3	wt3-07	wt3-07-3	3164	s	0	0	0	0	0	0	0	0	0	0	0	0	13.3679
	182	8608	27	wt3-05	wt3-05-27	2319	g1	0	0	1	1	0	0	1	1	0	1	0	1	9.79778	0	0	0	0	0	1				184	8677	5	wt3-07	wt3-07-5	2720	s	0	0	1	1	1	0	2	2	0	1	0	2	11.492
	183	8616	4	wt3-06	wt3-06-4	2085	g1	1	1	4	4	1	1	3	3	1	3	1	3	8.80912	0	0	0	1	1	4				184	8680	8	wt3-07	wt3-07-8	2721	s	0	0	1	1	0	0	1	1	0	0	0	0	11.4962
	183	8619	7	wt3-06	wt3-06-7	2490	g1	3	3	7	6	2	2	6	6	2	4	2	6	10.5203	0	1	0	0	1	8				184	8681	9	wt3-07	wt3-07-9	2872	s	1	1	11	12	1	1	10	12	1	11	1	10	12.1342
	183	8620	8	wt3-06	wt3-06-8	2902	g1	0	0	6	6	1	0	5	3	0	3	0	3	12.2609	0	0	0	3	1	3				184	8684	12	wt3-07	wt3-07-12	2227	s	1	1	4	4	0	0	5	5	0	3	0	4	9.40907
	183	8623	11	wt3-06	wt3-06-11	1839	g1	0	0	0	0	0	0	0	0	0	0	0	0	7.76978	0	0	0	0	0	0				184	8690	18	wt3-07	wt3-07-18	3095	s	0	0	1	0	0	0	0	0	0	0	0	0	13.0764
	183	8624	12	wt3-06	wt3-06-12	1981	g1	0	0	0	0	0	0	1	1	0	0	0	0	8.36973	0	0	1	0	0	0				184	8698	26	wt3-07	wt3-07-26	3659	s	0	0	0	0	0	0	0	0	0	0	0	0	15.4593
	183	8626	14	wt3-06	wt3-06-14	1951	g1	3	3	5	5	3	3	5	5	3	3	3	3	8.24297	0	0	2	2	1	6				184	8700	28	wt3-07	wt3-07-28	2565	s	0	0	0	0	0	0	0	0	0	0	0	0	10.8371
	183	8630	18	wt3-06	wt3-06-18	3594	g1	0	0	14	15	1	1	12	12	0	12	1	11	15.1847	0	0	1	4	1	12				184	8704	32	wt3-07	wt3-07-32	2835	s	0	0	2	2	0	0	1	1	0	1	0	1	11.9779
	183	8634	22	wt3-06	wt3-06-22	3598	g1	0	0	0	0	0	0	0	0	0	0	0	0	15.2016	0	0	0	0	0	0				184	8705	33	wt3-07	wt3-07-33	2822	s	0	0	1	0	0	0	0	0	0	0	0	0	11.923
	183	8635	23	wt3-06	wt3-06-23	1903	g1	0	0	0	0	0	0	0	0	0	0	0	0	8.04018	0	0	0	0	0	0				184	8711	39	wt3-07	wt3-07-39	2914	s	0	0	3	3	0	0	1	1	0	1	0	1	12.3117
	183	8637	25	wt3-06	wt3-06-25	2175	g1	0	0	1	0	0	0	0	0	0	0	0	0	9.18938	0	0	0	0	0	0				184	8714	42	wt3-07	wt3-07-42	2230	s	0	0	0	0	0	0	0	0	0	0	0	0	9.42175
	183	8638	26	wt3-06	wt3-06-26	2062	g1	0	0	0	0	0	0	0	0	0	0	0	0	8.71195	0	0	0	0	0	0				184	8718	46	wt3-07	wt3-07-46	3966	s	0	0	1	1	0	0	1	1	0	1	0	1	16.7564
	183	8639	27	wt3-06	wt3-06-27	1771	g1	0	0	0	0	0	0	0	0	0	0	0	0	7.48248	0	0	0	0	0	0				185	8723	5	wt3-08	wt3-08-5	3405	s	0	0	3	3	0	0	3	3	0	2	0	3	14.3861
	183	8642	30	wt3-06	wt3-06-30	1453	g1	0	0	1	0	0	0	0	0	0	0	0	0	6.13893	0	0	0	0	0	0				185	8726	8	wt3-08	wt3-08-8	2350	s	0	0	1	1	0	0	0	0	0	0	0	0	9.92875
[truncated: 41 more columns]

## Sheet: rrp6d
150 G1 cells	picture_id	Stained cell_id	Stained cells number	Image file name	Image-Object	Cell area	Phase	Nuc 550 Spots	Nuc 550 RNA	Cyto 550 Spots	Cyto 550 RNA	Nuc 650 Spots	Nuc 650 RNA	Cyto 650 Spots	Cyto 650 RNA	Complete Nuc RNA from 550	Complete Cyto RNA from 550	Complete Nuc RNA from 650	Complete Cyto RNA from 650	Cell area (um2)	Fragment 5' Nuc	Fragment 3' Nuc	Fragment 5' Cyto	Fragment 3' Cyto	Trx (Nuc 650 RNA-Nuc 650 spot+1, if spot number not 0)	Cell Complete RNA from 650 Nuc+Cyto			150 S cells	picture_id	Stained cell_id	Stained cells number	Image file name	Image-Object	Cell area	Phase	Nuc 550 Spots	Nuc 550 RNA	Cyto 550 Spots	Cyto 550 RNA	Nuc 650 Spots	Nuc 650 RNA	Cyto 650 Spots	Cyto 650 RNA	Complete Nuc RNA from 550	Complete Cyto RNA from 550	Complete Nuc RNA from 650	Complete Cyto RNA from 650	Cell area (um2)
	347	17608	2	rrp6-n1-01	rrp6-n1-01-2	1538	g1	0	0	1	1	0	0	1	1	0	0	0	0	6.49805	0	0	1	1	0	0				347	17609	3	rrp6-n1-01	rrp6-n1-01-3	2455	s	0	0	1	1	0	0	1	1	0	0	0	0	10.3724
	347	17610	4	rrp6-n1-01	rrp6-n1-01-4	1531	g1	0	0	0	0	0	0	0	0	0	0	0	0	6.46848	0	0	0	0	0	0				347	17612	6	rrp6-n1-01	rrp6-n1-01-6	1938	s	0	0	3	2	0	0	5	6	0	2	0	2	8.18805
	347	17611	5	rrp6-n1-01	rrp6-n1-01-5	1311	g1	0	0	0	0	0	0	0	0	0	0	0	0	5.53898	0	0	0	0	0	0				347	17615	9	rrp6-n1-01	rrp6-n1-01-9	2409	s	0	0	0	0	0	0	0	0	0	0	0	0	10.178
	347	17613	7	rrp6-n1-01	rrp6-n1-01-7	2402	g1	4	4	6	7	3	4	5	7	3	6	2	6	10.1485	2	2	1	1	2	8				347	17634	28	rrp6-n1-01	rrp6-n1-01-28	2580	s	0	0	2	1	0	0	2	2	0	1	0	1	10.9005
	347	17617	11	rrp6-n1-01	rrp6-n1-01-11	1306	g1	0	0	1	1	0	0	0	0	0	0	0	0	5.51785	0	0	0	1	0	0				347	17642	36	rrp6-n1-01	rrp6-n1-01-36	2671	s	2	2	0	0	2	9	0	0	1	0	1	0	11.285
	347	17622	16	rrp6-n1-01	rrp6-n1-01-16	2413	g1	2	1	4	4	1	3	8	9	1	4	1	5	10.1949	2	0	4	0	3	6				348	17643	1	rrp6-n1-02	rrp6-n1-02-1	2579	s	2	2	3	2	0	0	2	2	1	0	0	1	10.8963
	347	17623	17	rrp6-n1-01	rrp6-n1-01-17	1167	g1	0	0	0	0	0	0	0	0	0	0	0	0	4.93058	0	0	0	0	0	0				348	17650	8	rrp6-n1-02	rrp6-n1-02-8	1572	s	2	2	4	4	3	3	4	4	1	4	3	4	6.6417
	347	17624	18	rrp6-n1-01	rrp6-n1-01-18	1453	g1	0	0	0	0	0	0	0	0	0	0	0	0	6.13893	0	0	0	0	0	0				348	17663	21	rrp6-n1-02	rrp6-n1-02-21	2252	s	1	1	7	7	1	1	5	5	0	5	1	5	9.5147
	347	17625	19	rrp6-n1-01	rrp6-n1-01-19	1454	g1	0	0	0	0	0	0	0	0	0	0	0	0	6.14315	0	0	0	0	0	0				348	17671	29	rrp6-n1-02	rrp6-n1-02-29	2402	s	0	0	1	1	0	0	2	2	0	1	0	2	10.1485
	347	17626	20	rrp6-n1-01	rrp6-n1-01-20	1260	g1	0	0	0	0	0	0	0	0	0	0	0	0	5.3235	0	0	0	0	0	0				348	17674	32	rrp6-n1-02	rrp6-n1-02-32	2522	s	0	0	1	1	0	0	1	1	0	0	0	1	10.6555
	347	17628	22	rrp6-n1-01	rrp6-n1-01-22	2202	g1	1	1	4	5	2	2	4	4	1	4	2	4	9.30345	0	0	0	1	1	6				348	17678	36	rrp6-n1-02	rrp6-n1-02-36	3880	s	0	0	0	0	0	0	0	0	0	0	0	0	16.393
	347	17632	26	rrp6-n1-01	rrp6-n1-01-26	1837	g1	0	0	4	4	0	0	5	5	0	4	0	4	7.76133	0	0	1	0	0	4				349	17685	6	rrp6-n1-03	rrp6-n1-03-6	2815	s	0	0	0	0	0	0	0	0	0	0	0	0	11.8934
	347	17633	27	rrp6-n1-01	rrp6-n1-01-27	2162	g1	1	1	11	10	1	3	8	8	1	7	1	7	9.13445	2	0	1	3	3	8				349	17696	17	rrp6-n1-03	rrp6-n1-03-17	2429	s	1	1	6	6	2	2	5	5	1	4	2	5	10.2625
	347	17635	29	rrp6-n1-01	rrp6-n1-01-29	1500	g1	0	0	0	0	0	0	0	0	0	0	0	0	6.3375	0	0	0	0	0	0				349	17705	26	rrp6-n1-03	rrp6-n1-03-26	2152	s	0	0	9	10	1	1	8	7	0	8	1	5	9.0922
	347	17639	33	rrp6-n1-01	rrp6-n1-01-33	1780	g1	3	4	0	0	3	3	0	0	2	0	2	0	7.5205	1	2	0	0	1	2				349	17709	30	rrp6-n1-03	rrp6-n1-03-30	2106	s	0	0	4	4	0	0	2	2	0	2	0	2	8.89785
	348	17644	2	rrp6-n1-02	rrp6-n1-02-2	1418	g1	0	0	1	1	0	0	0	0	0	0	0	0	5.99105	0	0	0	1	0	0				349	17711	32	rrp6-n1-03	rrp6-n1-03-32	3609	s	1	1	0	0	0	0	0	0	0	0	0	0	15.248
	348	17645	3	rrp6-n1-02	rrp6-n1-02-3	2653	g1	0	0	8	10	1	3	13	14	0	10	1	12	11.2089	2	0	2	0	3	13				350	17718	3	rrp6-n1-04	rrp6-n1-04-3	2396	s	0	0	0	0	0	0	0	0	0	0	0	0	10.1231
	348	17649	7	rrp6-n1-02	rrp6-n1-02-7	2401	g1	2	2	10	9	2	4	11	13	2	6	2	6	10.1442	2	0	7	3	3	8				350	17723	8	rrp6-n1-04	rrp6-n1-04-8	1933	s	2	2	11	13	0	0	7	9	0	6	0	7	8.16693
	348	17652	10	rrp6-n1-02	rrp6-n1-02-10	1952	g1	3	3	8	9	1	1	10	10	2	7	1	9	8.2472	0	2	1	0	1	10				350	17727	12	rrp6-n1-04	rrp6-n1-04-12	2382	s	1	1	12	14	2	2	11	11	1	10	2	10	10.064
	348	17653	11	rrp6-n1-02	rrp6-n1-02-11	1782	g1	1	1	0	0	2	2	0	0	1	0	1	0	7.52895	1	0	0	0	1	1				350	17741	26	rrp6-n1-04	rrp6-n1-04-26	1827	s	0	0	0	0	0	0	0	0	0	0	0	0	7.71908
	348	17654	12	rrp6-n1-02	rrp6-n1-02-12	2168	g1	1	1	11	13	1	3	9	10	1	10	1	10	9.1598	2	0	0	3	3	11				350	17742	27	rrp6-n1-04	rrp6-n1-04-27	2113	s	1	1	8	8	1	1	9	10	1	5	1	8	8.92742
	348	17656	14	rrp6-n1-02	rrp6-n1-02-14	1386	g1	0	0	0	0	0	0	0	0	0	0	0	0	5.85585	0	0	0	0	0	0				350	17747	32	rrp6-n1-04	rrp6-n1-04-32	4095	s	4	5	0	0	2	2	0	0	2	0	2	0	17.3014
	348	17657	15	rrp6-n1-02	rrp6-n1-02-15	1246	g1	0	0	0	0	0	0	0	0	0	0	0	0	5.26435	0	0	0	0	0	0				351	17763	13	rrp6-n1-05	rrp6-n1-05-13	2851	s	0	0	1	1	0	0	0	0	0	0	0	0	12.0455
	348	17661	19	rrp6-n1-02	rrp6-n1-02-19	1355	g1	0	0	0	0	0	0	0	0	0	0	0	0	5.72488	0	0	0	0	0	0				351	17771	21	rrp6-n1-05	rrp6-n1-05-21	2351	s	3	3	6	7	1	1	9	12	2	5	1	9	9.93298
	348	17662	20	rrp6-n1-02	rrp6-n1-02-20	1202	g1	0	0	0	0	0	0	0	0	0	0	0	0	5.07845	0	0	0	0	0	0				352	17780	1	rrp6-n1-06	rrp6-n1-06-1	2116	s	0	0	3	3	2	2	2	3	0	2	0	2	8.9401
	348	17664	22	rrp6-n1-02	rrp6-n1-02-22	2117	g1	1	1	3	4	1	1	3	3	1	2	1	3	8.94433	0	0	0	1	1	4				352	17781	2	rrp6-n1-06	rrp6-n1-06-2	1420	s	1	1	1	1	0	0	1	2	0	1	0	1	5.9995
	348	17665	23	rrp6-n1-02	rrp6-n1-02-23	1138	g1	0	0	1	1	0	0	0	0	0	0	0	0	4.80805	0	0	0	1	0	0				352	17790	11	rrp6-n1-06	rrp6-n1-06-11	1908	s	0	0	2	3	0	0	2	3	0	3	0	3	8.0613
	348	17666	24	rrp6-n1-02	rrp6-n1-02-24	1289	g1	0	0	0	0	0	0	0	0	0	0	0	0	5.44602	0	0	0	0	0	0				352	17798	19	rrp6-n1-06	rrp6-n1-06-19	2097	s	0	0	0	0	0	0	0	0	0	0	0	0	8.85983
	348	17668	26	rrp6-n1-02	rrp6-n1-02-26	1923	g1	3	3	8	7	3	3	11	11	3	7	3	10	8.12467	0	0	1	0	1	13				352	17801	22	rrp6-n1-06	rrp6-n1-06-22	1818	s	3	3	9	11	2	2	10	10	1	6	2	8	7.68105
	348	17669	27	rrp6-n1-02	rrp6-n1-02-27	1783	g1	0	0	4	4	0	0	5	6	0	4	0	4	7.53318	0	0	2	0	0	4				352	17802	23	rrp6-n1-06	rrp6-n1-06-23	2612	s	1	2	1	1	1	1	2	2	1	1	1	1	11.0357
	348	17670	28	rrp6-n1-02	rrp6-n1-02-28	2070	g1	1	1	11	11	1	4	8	8	1	8	1	8	8.74575	3	0	0	3	4	9				353	17816	5	rrp6-n1-07	rrp6-n1-07-5	1978	s	0	0	2	2	0	0	2	2	0	2	0	2	8.35705
	348	17672	30	rrp6-n1-02	rrp6-n1-02-30	1206	g1	0	0	0	0	0	0	0	0	0	0	0	0	5.09535	0	0	0	0	0	0				353	17823	12	rrp6-n1-07	rrp6-n1-07-12	2101	s	0	0	0	0	0	0	0	0	0	0	0	0	8.87673
	348	17675	33	rrp6-n1-02	rrp6-n1-02-33	1246	g1	0	0	0	0	0	0	0	0	0	0	0	0	5.26435	0	0	0	0	0	0				353	17824	13	rrp6-n1-07	rrp6-n1-07-13	2173	s	0	0	7	6	0	0	7	7	0	5	0	6	9.18093
	348	17676	34	rrp6-n1-02	rrp6-n1-02-34	1752	g1	1	1	0	0	1	1	0	0	0	0	0	0	7.4022	1	1	0	0	1	0				353	17839	28	rrp6-n1-07	rrp6-n1-07-28	2003	s	1	1	3	3	1	1	5	6	1	3	1	4	8.46267
	348	17677	35	rrp6-n1-02	rrp6-n1-02-35	1993	g1	4	4	0	0	4	5	0	0	4	0	4	0	8.42043	1	0	0	0	2	4				354	17853	6	rrp6-n1-08	rrp6-n1-08-6	2584	s	0	0	0	0	0	0	0	0	0	0	0	0	10.9174
	349	17680	1	rrp6-n1-03	rrp6-n1-03-1	1791	g1	0	0	1	1	0	0	1	1	0	1	0	1	7.56698	0	0	0	0	0	1				354	17858	11	rrp6-n1-08	rrp6-n1-08-11	2398	s	0	0	1	1	0	0	2	2	0	1	0	2	10.1316
	349	17681	2	rrp6-n1-03	rrp6-n1-03-2	1743	g1	1	1	0	0	1	1	0	0	1	0	1	0	7.36418	0	0	0	0	1	1				354	17869	22	rrp6-n1-08	rrp6-n1-08-22	2273	s	0	0	0	0	0	0	0	0	0	0	0	0	9.60343
	349	17682	3	rrp6-n1-03	rrp6-n1-03-3	1226	g1	0	0	0	0	0	0	0	0	0	0	0	0	5.17985	0	0	0	0	0	0				354	17873	26	rrp6-n1-08	rrp6-n1-08-26	2433	s	1	1	2	2	0	0	5	4	0	2	0	3	10.2794
	349	17683	4	rrp6-n1-03	rrp6-n1-03-4	1316	g1	0	0	1	1	0	0	1	1	0	1	0	1	5.5601	0	0	0	0	0	1				354	17878	31	rrp6-n1-08	rrp6-n1-08-31	2719	s	5	4	4	4	3	3	3	3	3	4	3	3	11.4878
	349	17686	7	rrp6-n1-03	rrp6-n1-03-7	1915	g1	0	0	0	0	1	3	0	0	0	0	0	0	8.09088	3	0	0	0	3	0				355	17900	20	rrp6-n1-09	rrp6-n1-09-20	2893	s	0	0	12	14	2	2	8	8	0	9	1	8	12.2229
	349	17687	8	rrp6-n1-03	rrp6-n1-03-8	1431	g1	0	0	0	0	0	0	0	0	0	0	0	0	6.04598	0	0	0	0	0	0				355	17902	22	rrp6-n1-09	rrp6-n1-09-22	2454	s	0	0	0	0	0	0	0	0	0	0	0	0	10.3682
	349	17688	9	rrp6-n1-03	rrp6-n1-03-9	2322	g1	0	0	5	6	1	1	8	11	0	6	0	9	9.81045	1	0	2	0	1	9				355	17904	24	rrp6-n1-09	rrp6-n1-09-24	2359	s	0	0	0	0	0	0	0	0	0	0	0	0	9.96678
	349	17689	10	rrp6-n1-03	rrp6-n1-03-10	2170	g1	1	1	7	7	1	1	6	6	0	5	0	5	9.16825	1	1	1	2	1	5				355	17909	29	rrp6-n1-09	rrp6-n1-09-29	2279	s	1	1	9	9	1	1	6	6	0	6	1	6	9.62877
	349	17690	11	rrp6-n1-03	rrp6-n1-03-11	2070	g1	1	1	10	10	1	4	11	11	1	8	1	7	8.74575	3	0	4	3	4	8				355	17913	33	rrp6-n1-09	rrp6-n1-09-33	2456	s	0	0	0	0	0	0	0	0	0	0	0	0	10.3766
	349	17691	12	rrp6-n1-03	rrp6-n1-03-12	1257	g1	0	0	0	0	0	0	0	0	0	0	0	0	5.31083	0	0	0	0	0	0				355	17914	34	rrp6-n1-09	rrp6-n1-09-34	2737	s	1	2	0	0	1	3	0	0	2	0	2	0	11.5638
	349	17692	13	rrp6-n1-03	rrp6-n1-03-13	1656	g1	0	0	1	1	0	0	0	0	0	0	0	0	6.9966	0	0	0	1	0	0				356	17917	3	rrp6-n1-10	rrp6-n1-10-3	1719	s	0	0	0	0	0	0	1	1	0	0	0	0	7.26278
	349	17693	14	rrp6-n1-03	rrp6-n1-03-14	2410	g1	1	1	12	15	1	2	8	13	1	10	1	10	10.1823	1	0	3	5	2	11				356	17918	4	rrp6-n1-10	rrp6-n1-10-4	2063	s	0	0	0	0	0	0	0	0	0	0	0	0	8.71617
	349	17694	15	rrp6-n1-03	rrp6-n1-03-15	2168	g1	1	0	9	9	2	2	13	16	0	9	1	12	9.1598	1	0	4	0	1	13				356	17920	6	rrp6-n1-10	rrp6-n1-10-6	1982	s	0	0	8	7	0	0	7	8	0	4	0	4	8.37395
	349	17697	18	rrp6-n1-03	rrp6-n1-03-18	1753	g1	0	0	2	2	0	0	3	5	0	2	0	3	7.40643	0	0	2	0	0	3				356	17922	8	rrp6-n1-10	rrp6-n1-10-8	2774	s	0	0	5	6	0	0	4	3	0	3	0	3	11.7202
	349	17698	19	rrp6-n1-03	rrp6-n1-03-19	1263	g1	0	0	0	0	0	0	0	0	0	0	0	0	5.33617	0	0	0	0	0	0				356	17923	9	rrp6-n1-10	rrp6-n1-10-9	2292	s	1	1	6	9	2	2	10	9	1	5	2	8	9.6837
	357	17941	1	rrp6-n2-01	rrp6-n2-01-1	2663	g1	2	2	12	14	1	1	14	15	2	12	1	14	11.2512	0	1	1	0	1	15				357	17946	6	rrp6-n2-01	rrp6-n2-01-6	2136	s	1	3	3	5	1	2	4	8	2	4	2	8	9.0246
	357	17942	2	rrp6-n2-01	rrp6-n2-01-2	2187	g1	0	0	7	6	0	0	7	8	0	5	0	5	9.24008	0	0	3	1	0	5				357	17949	9	rrp6-n2-01	rrp6-n2-01-9	2518	s	0	0	0	0	0	0	1	1	0	0	0	0	10.6386
	357	17943	3	rrp6-n2-01	rrp6-n2-01-3	1999	g1	1	1	5	6	2	2	5	5	1	4	1	4	8.44578	1	0	1	2	1	5				357	17953	13	rrp6-n2-01	rrp6-n2-01-13	2989	s	0	0	4	4	0	0	5	5	0	3	0	4	12.6285
	357	17947	7	rrp6-n2-01	rrp6-n2-01-7	1611	g1	0	0	0	0	1	1	2	2	0	0	0	0	6.80648	1	0	2	0	1	0				357	17964	24	rrp6-n2-01	rrp6-n2-01-24	2425	s	0	0	1	1	0	0	1	1	0	1	0	1	10.2456
	357	17950	10	rrp6-n2-01	rrp6-n2-01-10	2383	g1	2	3	10	12	1	6	7	9	2	10	2	8	10.0682	4	1	1	4	6	10				357	17970	30	rrp6-n2-01	rrp6-n2-01-30	1386	s	0	0	0	0	0	0	0	0	0	0	0	0	5.85585
	357	17954	14	rrp6-n2-01	rrp6-n2-01-14	1839	g1	1	1	1	1	1	0	0	0	0	0	0	0	7.76978	0	1	0	1	1	0				357	17971	31	rrp6-n2-01	rrp6-n2-01-31	1990	s	2	3	2	2	1	1	2	2	2	2	1	2	8.40775
	357	17963	23	rrp6-n2-01	rrp6-n2-01-23	1476	g1	0	0	0	0	0	0	0	0	0	0	0	0	6.2361	0	0	0	0	0	0				357	17972	32	rrp6-n2-01	rrp6-n2-01-32	2375	s	1	1	3	4	1	1	3	3	1	2	1	3	10.0344
	357	17965	25	rrp6-n2-01	rrp6-n2-01-25	1677	g1	0	0	3	4	0	0	3	3	0	3	0	3	7.08533	0	0	0	1	0	3				358	18003	16	rrp6-n2-02	rrp6-n2-02-16	2120	s	1	1	11	9	1	1	10	11	1	8	1	8	8.957
	357	17966	26	rrp6-n2-01	rrp6-n2-01-26	1641	g1	0	0	1	0	0	0	0	0	0	0	0	0	6.93323	0	0	0	0	0	0				358	18011	24	rrp6-n2-02	rrp6-n2-02-24	1993	s	0	0	1	2	1	1	0	0	0	0	0	0	8.42043
	357	17975	35	rrp6-n2-01	rrp6-n2-01-35	1407	g1	0	0	0	0	0	0	0	0	0	0	0	0	5.94458	0	0	0	0	0	0				358	18012	25	rrp6-n2-02	rrp6-n2-02-25	2356	s	3	3	1	1	2	2	0	0	2	0	2	0	9.9541
	357	17976	36	rrp6-n2-01	rrp6-n2-01-36	1615	g1	0	0	0	0	0	0	0	0	0	0	0	0	6.82338	0	0	0	0	0	0				359	18016	4	rrp6-n2-03	rrp6-n2-03-4	2573	s	0	0	1	1	0	0	2	2	0	1	0	1	10.8709
	357	17980	40	rrp6-n2-01	rrp6-n2-01-40	1940	g1	1	1	4	3	2	2	4	5	1	3	1	3	8.1965	1	0	2	0	1	4				359	18022	10	rrp6-n2-03	rrp6-n2-03-10	2555	s	2	2	8	7	2	2	6	7	1	6	1	5	10.7949
	357	17981	41	rrp6-n2-01	rrp6-n2-01-41	1983	g1	0	0	0	0	0	0	0	0	0	0	0	0	8.37818	0	0	0	0	0	0				359	18023	11	rrp6-n2-03	rrp6-n2-03-11	2615	s	0	0	1	1	0	0	2	2	0	1	0	1	11.0484
	357	17987	47	rrp6-n2-01	rrp6-n2-01-47	2300	g1	1	1	6	6	1	2	6	6	1	5	1	6	9.7175	1	0	0	0	2	7				359	18030	18	rrp6-n2-03	rrp6-n2-03-18	1775	s	1	1	3	3	1	1	3	4	1	3	1	3	7.49938
	358	17991	4	rrp6-n2-02	rrp6-n2-02-4	1270	g1	0	0	0	0	1	1	0	0	0	0	0	0	5.36575	1	0	0	0	1	0				359	18039	27	rrp6-n2-03	rrp6-n2-03-27	2266	s	0	0	0	0	0	0	0	0	0	0	0	0	9.57385
	358	17996	9	rrp6-n2-02	rrp6-n2-02-9	1504	g1	0	0	3	3	0	0	2	2	0	2	0	2	6.3544	0	0	0	1	0	2				360	18050	3	rrp6-n2-04	rrp6-n2-04-3	1911	s	2	3	5	5	2	2	6	7	2	4	1	5	8.07398
	358	17997	10	rrp6-n2-02	rrp6-n2-02-10	1483	g1	0	0	0	0	0	0	0	0	0	0	0	0	6.26568	0	0	0	0	0	0				360	18055	8	rrp6-n2-04	rrp6-n2-04-8	2713	s	1	1	4	3	2	2	4	4	1	2	1	3	11.4624
	358	18004	17	rrp6-n2-02	rrp6-n2-02-17	1579	g1	0	0	1	1	0	0	0	0	0	0	0	0	6.67128	0	0	0	1	0	0				360	18057	10	rrp6-n2-04	rrp6-n2-04-10	2554	s	2	2	9	12	1	1	11	14	1	9	1	12	10.7907
	358	18006	19	rrp6-n2-02	rrp6-n2-02-19	2459	g1	0	0	2	2	0	0	2	2	0	2	0	1	10.3893	0	0	1	1	0	1				360	18066	19	rrp6-n2-04	rrp6-n2-04-19	2403	s	1	1	12	14	2	2	9	9	1	9	2	8	10.1527
	358	18010	23	rrp6-n2-02	rrp6-n2-02-23	1513	g1	0	0	1	0	0	0	0	0	0	0	0	0	6.39243	0	0	0	0	0	0				360	18069	22	rrp6-n2-04	rrp6-n2-04-22	2509	s	1	1	7	8	1	1	7	7	1	7	1	7	10.6005
	359	18013	1	rrp6-n2-03	rrp6-n2-03-1	2749	g1	1	1	14	15	1	2	12	13	1	11	1	10	11.6145	1	0	3	5	2	11				360	18075	28	rrp6-n2-04	rrp6-n2-04-28	2921	s	0	0	3	3	1	1	3	3	0	3	1	3	12.3412
	359	18015	3	rrp6-n2-03	rrp6-n2-03-3	2480	g1	1	1	8	8	2	2	7	8	1	6	0	6	10.478	2	1	2	2	1	6				360	18087	40	rrp6-n2-04	rrp6-n2-04-40	2587	s	0	0	6	6	0	0	2	2	0	2	0	2	10.9301
	359	18018	6	rrp6-n2-03	rrp6-n2-03-6	1247	g1	0	0	0	0	0	0	0	0	0	0	0	0	5.26858	0	0	0	0	0	0				361	18098	1	rrp6-n2-05	rrp6-n2-05-1	1766	s	0	0	0	0	0	0	0	0	0	0	0	0	7.46135
	359	18021	9	rrp6-n2-03	rrp6-n2-03-9	1975	g1	1	1	2	2	1	1	1	1	1	1	1	1	8.34437	0	0	0	1	1	2				361	18102	5	rrp6-n2-05	rrp6-n2-05-5	2429	s	0	0	2	1	0	0	2	2	0	1	0	1	10.2625
	359	18026	14	rrp6-n2-03	rrp6-n2-03-14	2450	g1	0	0	0	0	0	0	1	1	0	0	0	0	10.3513	0	0	1	0	0	0				362	18134	2	rrp6-n2-06	rrp6-n2-06-2	2555	s	1	0	5	4	0	0	2	1	0	1	0	1	10.7949
	359	18027	15	rrp6-n2-03	rrp6-n2-03-15	1430	g1	0	0	0	0	1	1	1	1	0	0	0	0	6.04175	1	0	1	0	1	0				362	18137	5	rrp6-n2-06	rrp6-n2-06-5	2209	s	1	2	9	11	1	1	8	8	1	8	1	8	9.33303
	359	18028	16	rrp6-n2-03	rrp6-n2-03-16	2107	g1	1	1	3	5	0	0	4	5	0	3	0	5	8.90208	0	1	0	0	0	5				362	18139	7	rrp6-n2-06	rrp6-n2-06-7	2405	s	0	0	0	0	0	0	0	0	0	0	0	0	10.1611
	359	18029	17	rrp6-n2-03	rrp6-n2-03-17	2162	g1	0	0	2	2	1	1	3	3	0	2	0	2	9.13445	1	0	1	0	1	2				362	18147	15	rrp6-n2-06	rrp6-n2-06-15	2070	s	1	1	1	1	1	1	1	2	1	0	1	1	8.74575
	359	18031	19	rrp6-n2-03	rrp6-n2-03-19	2118	g1	0	0	2	1	0	0	4	4	0	1	0	2	8.94855	0	0	2	0	0	2				362	18159	27	rrp6-n2-06	rrp6-n2-06-27	2462	s	0	0	2	1	0	0	0	0	0	0	0	0	10.402
	359	18032	20	rrp6-n2-03	rrp6-n2-03-20	2976	g1	0	0	8	6	1	1	8	8	0	5	1	5	12.5736	0	0	3	1	1	6				362	18161	29	rrp6-n2-06	rrp6-n2-06-29	2831	s	0	0	0	0	0	0	1	0	0	0	0	0	11.961
	359	18033	21	rrp6-n2-03	rrp6-n2-03-21	1601	g1	0	0	0	0	0	0	0	0	0	0	0	0	6.76422	0	0	0	0	0	0				363	18164	1	rrp6-n2-07	rrp6-n2-07-1	2414	s	2	2	6	6	1	1	7	7	1	4	1	6	10.1991
	359	18034	22	rrp6-n2-03	rrp6-n2-03-22	2304	g1	2	2	11	13	1	3	9	11	2	8	1	9	9.7344	2	1	2	4	3	10				363	18176	13	rrp6-n2-07	rrp6-n2-07-13	2425	s	0	0	0	0	0	0	0	0	0	0	0	0	10.2456
	359	18036	24	rrp6-n2-03	rrp6-n2-03-24	2557	g1	2	2	8	8	1	2	9	11	2	6	1	9	10.8033	1	1	2	0	2	10				363	18177	14	rrp6-n2-07	rrp6-n2-07-14	2867	s	0	0	1	1	1	1	0	0	0	1	1	0	12.1131
	359	18038	26	rrp6-n2-03	rrp6-n2-03-26	1200	g1	0	0	0	0	0	0	0	0	0	0	0	0	5.07	0	0	0	0	0	0				363	18178	15	rrp6-n2-07	rrp6-n2-07-15	2591	s	0	0	2	1	0	0	1	1	0	0	0	0	10.947
	359	18040	28	rrp6-n2-03	rrp6-n2-03-28	1787	g1	0	0	0	0	0	0	2	1	0	0	0	0	7.55008	0	0	1	0	0	0				363	18181	18	rrp6-n2-07	rrp6-n2-07-18	3092	s	3	3	0	0	2	2	0	0	1	0	2	0	13.0637
	359	18041	29	rrp6-n2-03	rrp6-n2-03-29	1369	g1	1	1	0	0	1	1	0	0	1	0	1	0	5.78402	0	0	0	0	1	1				363	18185	22	rrp6-n2-07	rrp6-n2-07-22	3051	s	1	1	0	0	0	0	0	0	0	0	0	0	12.8905
	360	18049	2	rrp6-n2-04	rrp6-n2-04-2	2499	g1	1	1	12	12	2	3	10	12	1	11	2	10	10.5583	1	0	2	2	2	12				364	18195	7	rrp6-n2-08	rrp6-n2-08-7	2005	s	1	1	3	3	1	1	3	4	1	3	1	3	8.47113
	360	18052	5	rrp6-n2-04	rrp6-n2-04-5	1629	g1	0	0	0	0	0	0	0	0	0	0	0	0	6.88253	0	0	0	0	0	0				364	18206	18	rrp6-n2-08	rrp6-n2-08-18	2425	s	0	0	8	8	2	3	7	8	0	6	1	5	10.2456
	360	18060	13	rrp6-n2-04	rrp6-n2-04-13	1991	g1	0	0	0	0	0	0	0	0	0	0	0	0	8.41197	0	0	0	0	0	0				364	18207	19	rrp6-n2-08	rrp6-n2-08-19	2176	s	0	0	3	3	0	0	3	3	0	3	0	3	9.1936
	360	18062	15	rrp6-n2-04	rrp6-n2-04-15	2017	g1	0	0	3	3	1	1	3	3	0	3	0	3	8.52183	1	0	0	0	1	3				364	18213	25	rrp6-n2-08	rrp6-n2-08-25	2532	s	0	0	1	0	0	0	1	1	0	0	0	0	10.6977
	360	18063	16	rrp6-n2-04	rrp6-n2-04-16	2671	g1	0	0	8	15	2	2	9	12	0	10	2	11	11.285	0	0	1	4	1	13				364	18216	28	rrp6-n2-08	rrp6-n2-08-28	2935	s	0	0	1	1	0	0	1	1	0	1	0	1	12.4004
	360	18067	20	rrp6-n2-04	rrp6-n2-04-20	1678	g1	0	0	1	0	0	0	0	0	0	0	0	0	7.08955	0	0	0	0	0	0				364	18217	29	rrp6-n2-08	rrp6-n2-08-29	2416	s	0	0	9	9	0	0	5	5	0	5	0	5	10.2076
	360	18068	21	rrp6-n2-04	rrp6-n2-04-21	1762	g1	0	0	0	0	0	0	0	0	0	0	0	0	7.44445	0	0	0	0	0	0				365	18225	5	rrp6-n2-09	rrp6-n2-09-5	2817	s	0	0	6	7	1	1	4	4	0	4	0	4	11.9018
	360	18070	23	rrp6-n2-04	rrp6-n2-04-23	1823	g1	0	0	0	0	0	0	0	0	0	0	0	0	7.70218	0	0	0	0	0	0				365	18226	6	rrp6-n2-09	rrp6-n2-09-6	1868	s	0	0	2	1	0	0	1	1	0	0	0	1	7.8923
	360	18071	24	rrp6-n2-04	rrp6-n2-04-24	1773	g1	1	1	0	0	1	1	0	0	1	0	1	0	7.49093	0	0	0	0	1	1				366	18264	11	rrp6-n2-10	rrp6-n2-10-11	2542	s	0	0	2	1	0	0	1	2	0	1	0	1	10.74
	360	18074	27	rrp6-n2-04	rrp6-n2-04-27	1643	g1	0	0	1	1	0	0	1	1	0	0	0	1	6.94168	0	0	0	0	0	1				366	18278	25	rrp6-n2-10	rrp6-n2-10-25	3068	s	1	1	0	0	1	2	1	1	0	0	1	1	12.9623
	360	18076	29	rrp6-n2-04	rrp6-n2-04-29	1612	g1	0	0	5	5	1	1	4	4	0	4	1	4	6.8107	0	0	0	1	1	5				367	18307	21	rrp6-n2-11	rrp6-n2-11-21	2735	s	0	0	3	2	0	0	1	1	0	1	0	1	11.5554
	360	18077	30	rrp6-n2-04	rrp6-n2-04-30	1343	g1	0	0	1	1	0	0	1	1	0	1	0	1	5.67417	0	0	0	0	0	1				367	18315	29	rrp6-n2-11	rrp6-n2-11-29	2428	s	0	0	1	1	0	0	0	0	0	0	0	0	10.2583
	360	18081	34	rrp6-n2-04	rrp6-n2-04-34	2062	g1	1	1	10	10	0	0	9	9	1	7	0	7	8.71195	0	1	2	3	0	7				367	18316	30	rrp6-n2-11	rrp6-n2-11-30	2581	s	2	2	0	0	2	2	2	2	1	0	2	2	10.9047
	360	18083	36	rrp6-n2-04	rrp6-n2-04-36	2164	g1	0	0	9	9	1	2	8	10	0	7	1	8	9.1429	1	0	2	1	2	9				367	18326	40	rrp6-n2-11	rrp6-n2-11-40	2494	s	0	0	1	1	0	0	1	1	0	1	0	1	10.5372
	369	18412	2	rrp6-n3-01	rrp6-n3-01-2	1717	g1	0	0	1	0	0	0	0	0	0	0	0	0	7.25433	0	0	0	0	0	0				369	18430	20	rrp6-n3-01	rrp6-n3-01-20	3429	s	0	0	11	12	3	3	8	8	0	7	2	6	14.4875
	369	18413	3	rrp6-n3-01	rrp6-n3-01-3	1691	g1	0	0	1	1	0	0	1	1	0	0	0	1	7.14448	0	0	0	0	0	1				369	18434	24	rrp6-n3-01	rrp6-n3-01-24	2993	s	2	2	13	16	2	3	13	14	2	14	2	14	12.6454
	369	18415	5	rrp6-n3-01	rrp6-n3-01-5	1748	g1	0	0	0	0	0	0	0	0	0	0	0	0	7.3853	0	0	0	0	0	0				370	18463	15	rrp6-n3-02	rrp6-n3-02-15	2601	s	1	1	10	11	2	2	11	11	1	9	2	11	10.9892
	369	18423	13	rrp6-n3-01	rrp6-n3-01-13	2101	g1	1	1	7	7	1	1	5	7	1	5	1	5	8.87673	0	0	2	2	1	6				370	18468	20	rrp6-n3-02	rrp6-n3-02-20	2889	s	0	0	0	0	0	0	1	1	0	0	0	1	12.206
	369	18424	14	rrp6-n3-01	rrp6-n3-01-14	1332	g1	0	0	1	1	0	0	0	0	0	0	0	0	5.6277	0	0	0	1	0	0				370	18473	25	rrp6-n3-02	rrp6-n3-02-25	1661	s	0	0	1	1	0	0	1	1	0	1	0	1	7.01773
	369	18425	15	rrp6-n3-01	rrp6-n3-01-15	1646	g1	0	0	0	0	1	1	0	0	0	0	0	0	6.95435	1	0	0	0	1	0				370	18484	36	rrp6-n3-02	rrp6-n3-02-36	2948	s	1	1	0	0	1	1	0	0	1	0	1	0	12.4553
	369	18426	16	rrp6-n3-01	rrp6-n3-01-16	1760	g1	0	0	1	1	0	0	0	0	0	1	0	0	7.436	0	0	0	1	0	0				371	18485	1	rrp6-n3-03	rrp6-n3-03-1	3636	s	0	0	4	3	0	0	0	0	0	1	0	0	15.3621
	369	18427	17	rrp6-n3-01	rrp6-n3-01-17	2710	g1	0	0	8	9	1	1	6	6	0	7	0	6	11.4498	1	0	0	3	1	6				371	18488	4	rrp6-n3-03	rrp6-n3-03-4	3475	s	0	0	8	8	0	0	5	5	0	5	0	4	14.6819
	369	18432	22	rrp6-n3-01	rrp6-n3-01-22	1519	g1	0	0	1	0	0	0	0	0	0	0	0	0	6.41777	0	0	0	0	0	0				371	18506	22	rrp6-n3-03	rrp6-n3-03-22	2291	s	0	0	2	2	0	0	2	2	0	2	0	2	9.67948
	369	18435	25	rrp6-n3-01	rrp6-n3-01-25	1637	g1	0	0	0	0	0	0	0	0	0	0	0	0	6.91633	0	0	0	0	0	0				372	18515	2	rrp6-n3-04	rrp6-n3-04-2	2400	s	1	1	2	3	1	1	4	4	1	2	1	3	10.14
	369	18436	26	rrp6-n3-01	rrp6-n3-01-26	1580	g1	0	0	0	0	0	0	0	0	0	0	0	0	6.6755	0	0	0	0	0	0				372	18520	7	rrp6-n3-04	rrp6-n3-04-7	2250	s	0	0	1	1	0	0	1	1	0	1	0	1	9.50625
	369	18437	27	rrp6-n3-01	rrp6-n3-01-27	1476	g1	0	0	0	0	0	0	0	0	0	0	0	0	6.2361	0	0	0	0	0	0				372	18528	15	rrp6-n3-04	rrp6-n3-04-15	2451	s	1	0	3	3	0	0	1	1	0	1	0	1	10.3555
	369	18438	28	rrp6-n3-01	rrp6-n3-01-28	1464	g1	0	0	0	0	0	0	0	0	0	0	0	0	6.1854	0	0	0	0	0	0				373	18535	3	rrp6-n3-05	rrp6-n3-05-3	2955	s	0	0	4	4	0	0	5	5	0	3	0	4	12.4849
	369	18440	30	rrp6-n3-01	rrp6-n3-01-30	2377	g1	2	2	4	4	1	2	4	4	1	3	1	4	10.0428	1	1	0	0	2	5				373	18536	4	rrp6-n3-05	rrp6-n3-05-4	2791	s	0	0	0	0	0	0	1	0	0	0	0	0	11.792
	369	18445	35	rrp6-n3-01	rrp6-n3-01-35	4216	g1	4	5	5	5	4	5	4	4	4	4	4	4	17.8126	1	1	0	1	2	8				373	18539	7	rrp6-n3-05	rrp6-n3-05-7	2333	s	0	0	7	6	1	1	5	5	0	4	0	4	9.85693
	370	18457	9	rrp6-n3-02	rrp6-n3-02-9	2239	g1	0	0	2	2	1	2	2	2	0	2	0	2	9.45978	2	0	0	0	2	2				373	18540	8	rrp6-n3-05	rrp6-n3-05-8	2224	s	0	0	3	3	0	0	2	2	0	2	0	2	9.3964
	370	18458	10	rrp6-n3-02	rrp6-n3-02-10	1810	g1	0	0	0	0	0	0	0	0	0	0	0	0	7.64725	0	0	0	0	0	0				373	18541	9	rrp6-n3-05	rrp6-n3-05-9	1358	s	0	0	0	0	0	0	0	0	0	0	0	0	5.73755
	370	18459	11	rrp6-n3-02	rrp6-n3-02-11	2112	g1	0	0	2	2	0	0	2	2	0	2	0	2	8.9232	0	0	0	0	0	2				373	18561	29	rrp6-n3-05	rrp6-n3-05-29	3024	s	0	0	6	6	0	0	3	3	0	4	0	3	12.7764
	370	18460	12	rrp6-n3-02	rrp6-n3-02-12	3045	g1	0	0	13	16	2	2	9	9	0	8	1	8	12.8651	1	0	1	8	1	9				374	18569	1	rrp6-n3-06	rrp6-n3-06-1	2646	s	0	0	8	9	1	1	6	6	0	6	1	6	11.1794
	370	18461	13	rrp6-n3-02	rrp6-n3-02-13	1273	g1	0	0	0	0	0	0	0	0	0	0	0	0	5.37843	0	0	0	0	0	0				374	18573	5	rrp6-n3-06	rrp6-n3-06-5	2626	s	1	1	0	0	1	1	0	0	1	0	1	0	11.0949
	370	18483	35	rrp6-n3-02	rrp6-n3-02-35	2895	g1	9	9	2	4	10	13	3	3	7	2	10	3	12.2314	3	0	0	1	4	13				374	18576	8	rrp6-n3-06	rrp6-n3-06-8	2902	s	0	0	2	2	0	0	1	0	0	0	0	0	12.2609
	371	18486	2	rrp6-n3-03	rrp6-n3-03-2	1568	g1	0	0	0	0	0	0	0	0	0	0	0	0	6.6248	0	0	0	0	0	0				374	18578	10	rrp6-n3-06	rrp6-n3-06-10	3404	s	0	0	3	4	0	0	2	3	0	2	0	2	14.3819
	371	18487	3	rrp6-n3-03	rrp6-n3-03-3	2603	g1	1	1	3	3	0	0	3	3	1	2	0	3	10.9977	0	1	0	0	0	3				374	18583	15	rrp6-n3-06	rrp6-n3-06-15	2632	s	0	0	1	1	0	0	2	2	0	1	0	2	11.1202
	371	18491	7	rrp6-n3-03	rrp6-n3-03-7	1989	g1	0	0	1	1	0	0	0	0	0	0	0	0	8.40353	0	0	0	1	0	0				374	18585	17	rrp6-n3-06	rrp6-n3-06-17	3694	s	0	0	1	1	0	0	1	0	0	0	0	0	15.6072
	371	18495	11	rrp6-n3-03	rrp6-n3-03-11	1737	g1	1	1	1	1	1	1	1	1	0	1	1	1	7.33882	0	0	0	0	1	2				375	18597	6	rrp6-n3-07	rrp6-n3-07-6	2279	s	1	1	3	2	1	1	2	2	1	1	1	2	9.62877
	371	18499	15	rrp6-n3-03	rrp6-n3-03-15	2257	g1	1	1	8	8	1	4	7	7	1	6	1	6	9.53583	3	0	1	2	4	7				375	18612	21	rrp6-n3-07	rrp6-n3-07-21	2339	s	2	2	10	10	1	2	7	9	1	5	1	6	9.88227
	371	18502	18	rrp6-n3-03	rrp6-n3-03-18	3009	g1	1	1	9	11	2	3	5	6	0	8	1	5	12.713	2	0	1	6	2	6				376	18615	1	rrp6-n3-08	rrp6-n3-08-1	3102	s	0	0	16	16	0	0	10	11	0	11	0	9	13.1059
	371	18504	20	rrp6-n3-03	rrp6-n3-03-20	2840	g1	0	0	15	17	0	0	11	12	0	11	0	9	11.999	0	0	3	8	0	9				376	18628	14	rrp6-n3-08	rrp6-n3-08-14	3446	s	1	1	11	13	1	1	12	13	1	7	1	11	14.5594
	371	18510	26	rrp6-n3-03	rrp6-n3-03-26	2310	g1	11	9	2	2	10	11	1	1	7	2	9	1	9.75975	2	0	0	1	2	10				376	18631	17	rrp6-n3-08	rrp6-n3-08-17	1786	s	0	0	1	1	0	0	0	0	0	0	0	0	7.54585
	372	18518	5	rrp6-n3-04	rrp6-n3-04-5	2618	g1	2	2	11	12	1	3	8	9	2	6	1	7	11.0611	2	1	2	5	3	8				376	18635	21	rrp6-n3-08	rrp6-n3-08-21	2594	s	1	1	8	8	1	1	3	3	1	4	1	3	10.9597
	372	18521	8	rrp6-n3-04	rrp6-n3-04-8	2704	g1	0	0	8	9	0	0	8	11	0	8	0	8	11.4244	0	0	3	1	0	8				377	18642	1	rrp6-n3-09	rrp6-n3-09-1	2324	s	0	0	0	0	0	0	0	0	0	0	0	0	9.8189
	372	18522	9	rrp6-n3-04	rrp6-n3-04-9	1582	g1	0	0	0	0	0	0	0	0	0	0	0	0	6.68395	0	0	0	0	0	0				377	18647	6	rrp6-n3-09	rrp6-n3-09-6	3406	s	0	0	4	4	0	0	2	2	0	2	0	2	14.3904
	372	18526	13	rrp6-n3-04	rrp6-n3-04-13	1563	g1	0	0	0	0	0	0	0	0	0	0	0	0	6.60367	0	0	0	0	0	0				377	18665	24	rrp6-n3-09	rrp6-n3-09-24	2782	s	5	8	3	3	6	6	2	1	5	1	6	1	11.754
	372	18530	17	rrp6-n3-04	rrp6-n3-04-17	1763	g1	0	0	1	1	0	0	1	1	0	1	0	1	7.44868	0	0	0	0	0	1				378	18671	3	rrp6-n3-10	rrp6-n3-10-3	2395	s	0	0	13	16	0	0	8	10	0	11	0	9	10.1189
	373	18533	1	rrp6-n3-05	rrp6-n3-05-1	1558	g1	0	0	1	1	0	0	1	1	0	1	0	1	6.58255	0	0	0	0	0	1				378	18679	11	rrp6-n3-10	rrp6-n3-10-11	2074	s	1	1	1	1	0	0	1	1	0	1	0	1	8.76265
	373	18537	5	rrp6-n3-05	rrp6-n3-05-5	2383	g1	0	0	5	5	0	0	4	7	0	3	0	3	10.0682	0	0	4	2	0	3				378	18692	24	rrp6-n3-10	rrp6-n3-10-24	3631	s	0	0	0	0	0	0	0	0	0	0	0	0	15.341
	373	18538	6	rrp6-n3-05	rrp6-n3-05-6	2086	g1	2	2	3	5	2	4	3	5	1	4	1	5	8.81335	3	1	0	0	3	6				378	18695	27	rrp6-n3-10	rrp6-n3-10-27	2831	s	0	0	9	9	1	2	7	7	0	6	0	6	11.961
	373	18542	10	rrp6-n3-05	rrp6-n3-05-10	1283	g1	0	0	0	0	0	0	1	1	0	0	0	0	5.42068	0	0	1	0	0	0				379	18701	1	rrp6-n3-11	rrp6-n3-11-1	2535	s	0	0	2	2	0	0	1	1	0	1	0	1	10.7104
	373	18545	13	rrp6-n3-05	rrp6-n3-05-13	2507	g1	1	1	8	8	1	1	11	13	0	8	1	9	10.5921	0	0	4	0	1	10				379	18704	4	rrp6-n3-11	rrp6-n3-11-4	1797	s	0	0	2	2	0	0	1	1	0	1	0	1	7.59233
	373	18547	15	rrp6-n3-05	rrp6-n3-05-15	2918	g1	0	0	8	12	2	3	5	7	0	7	1	7	12.3286	2	0	0	5	2	8				379	18706	6	rrp6-n3-11	rrp6-n3-11-6	2144	s	0	0	3	2	0	0	3	3	0	2	0	1	9.0584
	373	18551	19	rrp6-n3-05	rrp6-n3-05-19	2544	g1	0	0	9	10	2	2	6	7	0	7	2	6	10.7484	0	0	1	4	1	8				379	18710	10	rrp6-n3-11	rrp6-n3-11-10	2511	s	0	0	2	2	0	0	2	2	0	2	0	2	10.609
	373	18556	24	rrp6-n3-05	rrp6-n3-05-24	2409	g1	1	1	11	12	1	2	7	8	1	9	1	7	10.178	1	0	1	5	2	8				379	18714	14	rrp6-n3-11	rrp6-n3-11-14	1709	s	1	1	0	0	0	0	0	0	0	0	0	0	7.22053
	373	18558	26	rrp6-n3-05	rrp6-n3-05-26	2046	g1	0	0	2	1	0	0	1	1	0	1	0	1	8.64435	0	0	0	0	0	1				379	18724	24	rrp6-n3-11	rrp6-n3-11-24	2291	s	1	0	2	2	1	1	1	1	0	0	0	0	9.67948
	373	18559	27	rrp6-n3-05	rrp6-n3-05-27	2455	g1	1	2	12	9	1	4	8	9	2	5	2	7	10.3724	2	0	2	2	4	9				379	18727	27	rrp6-n3-11	rrp6-n3-11-27	2914	s	0	0	1	1	0	0	1	1	0	1	0	1	12.3117
	374	18571	3	rrp6-n3-06	rrp6-n3-06-3	2289	g1	0	0	2	3	0	0	2	2	0	2	0	2	9.67103	0	0	0	1	0	2				379	18736	36	rrp6-n3-11	rrp6-n3-11-36	2098	s	0	0	2	1	0	0	0	0	0	0	0	0	8.86405
	374	18572	4	rrp6-n3-06	rrp6-n3-06-4	1921	g1	0	0	0	0	1	1	0	0	0	0	0	0	8.11623	1	0	0	0	1	0				379	18738	38	rrp6-n3-11	rrp6-n3-11-38	2970	s	1	1	10	13	1	3	8	11	1	12	1	10	12.5483
	374	18575	7	rrp6-n3-06	rrp6-n3-06-7	3132	g1	0	0	1	1	1	1	0	0	0	0	0	0	13.2327	1	0	0	1	1	0				379	18743	43	rrp6-n3-11	rrp6-n3-11-43	2625	s	1	1	6	6	1	3	7	7	1	5	1	6	11.0906
	374	18580	12	rrp6-n3-06	rrp6-n3-06-12	2427	g1	0	0	10	9	1	1	8	8	0	5	0	8	10.2541	1	0	0	1	1	8				379	18744	44	rrp6-n3-11	rrp6-n3-11-44	3277	s	0	0	1	1	0	0	2	2	0	1	0	2	13.8453
	374	18581	13	rrp6-n3-06	rrp6-n3-06-13	1996	g1	0	0	1	1	0	0	1	1	0	1	0	1	8.4331	0	0	0	0	0	1				380	18754	9	rrp6-n3-12	rrp6-n3-12-9	3770	s	1	0	3	4	0	0	6	6	0	3	0	6	15.9283
	374	18584	16	rrp6-n3-06	rrp6-n3-06-16	1689	g1	0	0	0	0	0	0	0	0	0	0	0	0	7.13603	0	0	0	0	0	0				380	18758	13	rrp6-n3-12	rrp6-n3-12-13	1709	s	1	1	2	1	1	1	1	1	1	1	1	1	7.22053
[truncated: 41 more columns]

## Sheet: rat1-1
150 G1 cells	picture_id	Stained cell_id	Stained cells number	Image file name	Image-Object	Cell area	Phase	Nuc 550 Spots	Nuc 550 RNA	Cyto 550 Spots	Cyto 550 RNA	Nuc 650 Spots	Nuc 650 RNA	Cyto 650 Spots	Cyto 650 RNA	Complete Nuc RNA from 550	Complete Cyto RNA from 550	Complete Nuc RNA from 650	Complete Cyto RNA from 650	Cell area (um2)	Fragment 5' Nuc	Fragment 3' Nuc	Fragment 5' Cyto	Fragment 3' Cyto	Trx (Nuc 650 RNA-Nuc 650 spot+1, if spot number not 0)	Cell Complete RNA from 650 Nuc+Cyto			150 S cells	picture_id	Stained cell_id	Stained cells number	Image file name	Image-Object	Cell area	Phase	Nuc 550 Spots	Nuc 550 RNA	Cyto 550 Spots	Cyto 550 RNA	Nuc 650 Spots	Nuc 650 RNA	Cyto 650 Spots	Cyto 650 RNA	Complete Nuc RNA from 550	Complete Cyto RNA from 550	Complete Nuc RNA from 650	Complete Cyto RNA from 650	Cell area (um2)
	442	20490	8	rat1-01	rat1-01-8	1661	g1	0	0	1	1	0	0	1	1	0	1	0	1	7.01773	0	0	0	0	0	1				442	20506	24	rat1-01	rat1-01-24	2573	s	0	0	1	0	0	0	0	0	0	0	0	0	10.8709
	442	20500	18	rat1-01	rat1-01-18	3101	g1	0	0	5	5	2	2	6	7	0	4	0	6	13.1017	2	0	1	0	1	6				443	20510	4	rat1-02	rat1-02-4	1880	s	1	1	0	0	1	1	1	1	1	0	1	1	7.943
	442	20501	19	rat1-01	rat1-01-19	2596	g1	0	0	0	0	0	0	0	0	0	0	0	0	10.9681	0	0	0	0	0	0				444	20550	9	rat1-03	rat1-03-9	2721	s	0	0	0	0	0	0	1	1	0	0	0	1	11.4962
	442	20505	23	rat1-01	rat1-01-23	3041	g1	0	0	0	0	0	0	0	0	0	0	0	0	12.8482	0	0	0	0	0	0				444	20557	16	rat1-03	rat1-03-16	3488	s	0	0	0	0	0	0	0	0	0	0	0	0	14.7368
	443	20509	3	rat1-02	rat1-02-3	3517	g1	0	0	0	0	0	0	0	0	0	0	0	0	14.8593	0	0	0	0	0	0				444	20558	17	rat1-03	rat1-03-17	4034	s	1	1	1	1	2	3	4	5	1	1	1	3	17.0437
	443	20511	5	rat1-02	rat1-02-5	1572	g1	0	0	0	0	0	0	0	0	0	0	0	0	6.6417	0	0	0	0	0	0				445	20584	6	rat1-04	rat1-04-6	3753	s	0	0	2	2	1	1	2	2	0	1	0	1	15.8564
	443	20512	6	rat1-02	rat1-02-6	3417	g1	1	1	0	0	2	2	0	0	1	0	1	0	14.4368	1	0	0	0	1	1				445	20594	16	rat1-04	rat1-04-16	3893	s	0	0	1	1	1	1	3	3	0	1	1	2	16.4479
	443	20528	22	rat1-02	rat1-02-22	1671	g1	0	0	0	0	1	1	0	0	0	0	1	0	7.05998	0	0	0	0	1	1				445	20598	20	rat1-04	rat1-04-20	2403	s	0	0	1	1	0	0	3	3	0	1	0	2	10.1527
	443	20529	23	rat1-02	rat1-02-23	2036	g1	0	0	0	0	0	0	0	0	0	0	0	0	8.6021	0	0	0	0	0	0				445	20608	30	rat1-04	rat1-04-30	3717	s	0	0	2	2	1	2	5	5	0	2	0	4	15.7043
	443	20533	27	rat1-02	rat1-02-27	2825	g1	0	0	0	0	0	0	0	0	0	0	0	0	11.9356	0	0	0	0	0	0				445	20610	32	rat1-04	rat1-04-32	2949	s	0	0	0	0	1	2	0	0	0	0	1	0	12.4595
	444	20545	4	rat1-03	rat1-03-4	1506	g1	0	0	0	0	0	0	0	0	0	0	0	0	6.36285	0	0	0	0	0	0				445	20611	33	rat1-04	rat1-04-33	3136	s	0	0	3	4	1	3	4	5	0	4	1	3	13.2496
	444	20553	12	rat1-03	rat1-03-12	4162	g1	0	0	1	1	0	0	1	1	0	1	0	1	17.5845	0	0	0	0	0	1				445	20625	47	rat1-04	rat1-04-47	3498	s	0	0	2	2	1	1	4	4	0	2	0	4	14.7791
	444	20554	13	rat1-03	rat1-03-13	3248	g1	1	1	2	1	2	2	1	1	1	0	1	1	13.7228	1	0	0	0	1	2				446	20635	3	rat1-05	rat1-05-3	2918	s	0	0	0	0	1	1	0	0	0	0	0	0	12.3286
	444	20555	14	rat1-03	rat1-03-14	2706	g1	0	0	0	0	0	0	0	0	0	0	0	0	11.4329	0	0	0	0	0	0				446	20636	4	rat1-05	rat1-05-4	3286	s	0	0	1	1	0	0	1	1	0	1	0	1	13.8834
	444	20565	24	rat1-03	rat1-03-24	2147	g1	1	1	1	1	1	1	2	2	0	1	0	2	9.07108	1	1	0	0	1	2				446	20637	5	rat1-05	rat1-05-5	3144	s	0	0	2	2	1	1	2	3	0	2	0	2	13.2834
	444	20569	28	rat1-03	rat1-03-28	1943	g1	0	0	0	0	0	0	0	0	0	0	0	0	8.20918	0	0	0	0	0	0				446	20647	15	rat1-05	rat1-05-15	3635	s	1	0	0	0	1	1	2	2	0	0	0	2	15.3579
	444	20570	29	rat1-03	rat1-03-29	2672	g1	0	0	0	0	0	0	0	0	0	0	0	0	11.2892	0	0	0	0	0	0				446	20659	27	rat1-05	rat1-05-27	2430	s	0	0	2	2	0	0	1	1	0	1	0	1	10.2668
	444	20574	33	rat1-03	rat1-03-33	1695	g1	0	0	1	0	0	0	0	0	0	0	0	0	7.16138	0	0	0	0	0	0				446	20668	36	rat1-05	rat1-05-36	2522	s	0	0	0	0	0	0	0	0	0	0	0	0	10.6555
	444	20575	34	rat1-03	rat1-03-34	1354	g1	0	0	0	0	0	0	0	0	0	0	0	0	5.72065	0	0	0	0	0	0				446	20672	40	rat1-05	rat1-05-40	3582	s	0	0	0	0	1	1	1	1	0	0	1	0	15.134
	444	20577	36	rat1-03	rat1-03-36	3943	g1	0	0	1	1	0	0	3	4	0	0	0	2	16.6592	0	0	2	0	0	2				447	20677	3	rat1-06	rat1-06-3	3254	s	0	0	1	0	1	2	2	2	0	0	1	2	13.7482
	444	20578	37	rat1-03	rat1-03-37	4426	g1	2	1	1	1	3	3	4	5	1	1	2	4	18.6999	1	0	1	0	1	6				447	20678	4	rat1-06	rat1-06-4	2681	s	0	0	3	3	1	1	5	5	0	3	1	4	11.3272
	445	20580	2	rat1-04	rat1-04-2	2779	g1	0	0	0	0	1	1	0	0	0	0	1	0	11.7413	0	0	0	0	1	1				447	20683	9	rat1-06	rat1-06-9	1955	s	0	0	0	0	0	0	0	0	0	0	0	0	8.25988
	445	20581	3	rat1-04	rat1-04-3	3402	g1	1	1	0	0	0	0	0	0	1	0	0	0	14.3735	0	1	0	0	0	0				447	20685	11	rat1-06	rat1-06-11	3749	s	0	0	5	6	1	1	5	5	0	4	0	5	15.8395
	445	20582	4	rat1-04	rat1-04-4	2113	g1	0	0	0	0	0	0	0	0	0	0	0	0	8.92742	0	0	0	0	0	0				447	20686	12	rat1-06	rat1-06-12	2724	s	0	0	0	0	0	0	1	1	0	0	0	1	11.5089
	445	20586	8	rat1-04	rat1-04-8	2794	g1	0	0	2	2	0	0	3	3	0	2	0	2	11.8047	0	0	1	0	0	2				447	20691	17	rat1-06	rat1-06-17	3381	s	1	1	1	1	2	3	2	2	1	1	2	2	14.2847
	445	20587	9	rat1-04	rat1-04-9	1469	g1	0	0	2	2	0	0	2	2	0	2	0	2	6.20653	0	0	0	0	0	2				447	20700	26	rat1-06	rat1-06-26	2964	s	1	1	1	1	2	3	1	1	1	1	1	1	12.5229
	445	20588	10	rat1-04	rat1-04-10	1964	g1	0	0	0	0	0	0	1	1	0	0	0	1	8.2979	0	0	0	0	0	1				448	20703	3	rat1-07	rat1-07-3	2534	s	0	0	0	0	0	0	1	1	0	0	0	1	10.7062
	445	20589	11	rat1-04	rat1-04-11	2807	g1	0	0	0	0	0	0	1	1	0	0	0	0	11.8596	0	0	1	0	0	0				448	20705	5	rat1-07	rat1-07-5	2976	s	0	0	1	1	1	2	2	2	0	1	1	2	12.5736
	445	20592	14	rat1-04	rat1-04-14	3734	g1	0	0	1	1	1	1	0	0	0	0	0	0	15.7762	1	0	0	1	1	0				448	20718	18	rat1-07	rat1-07-18	2848	s	2	2	1	1	1	1	3	3	1	1	1	2	12.0328
	445	20593	15	rat1-04	rat1-04-15	3890	g1	0	0	0	0	0	0	0	0	0	0	0	0	16.4353	0	0	0	0	0	0				448	20736	36	rat1-07	rat1-07-36	2464	s	1	1	2	1	2	2	2	2	1	0	1	1	10.4104
	445	20595	17	rat1-04	rat1-04-17	2855	g1	0	0	0	0	1	3	1	1	0	0	0	0	12.0624	3	0	1	0	3	0				450	20771	3	rat1-09	rat1-09-3	2186	s	0	0	0	0	0	0	0	0	0	0	0	0	9.23585
	445	20604	26	rat1-04	rat1-04-26	2839	g1	0	0	0	0	0	0	0	0	0	0	0	0	11.9948	0	0	0	0	0	0				450	20776	8	rat1-09	rat1-09-8	2661	s	0	0	2	2	0	0	2	2	0	1	0	1	11.2427
	445	20606	28	rat1-04	rat1-04-28	2749	g1	0	0	0	0	0	0	1	1	0	0	0	1	11.6145	0	0	0	0	0	1				450	20779	11	rat1-09	rat1-09-11	2110	s	0	0	0	0	0	0	0	0	0	0	0	0	8.91475
	445	20607	29	rat1-04	rat1-04-29	2286	g1	0	0	0	0	0	0	0	0	0	0	0	0	9.65835	0	0	0	0	0	0				450	20785	17	rat1-09	rat1-09-17	3416	s	1	0	3	3	1	1	3	2	0	2	0	2	14.4326
	445	20615	37	rat1-04	rat1-04-37	1876	g1	0	0	1	0	0	0	1	1	0	0	0	0	7.9261	0	0	1	0	0	0				450	20787	19	rat1-09	rat1-09-19	1639	s	0	0	0	0	0	0	0	0	0	0	0	0	6.92478
	445	20617	39	rat1-04	rat1-04-39	1492	g1	0	0	0	0	0	0	0	0	0	0	0	0	6.3037	0	0	0	0	0	0				451	20796	8	rat1-10	rat1-10-8	3001	s	0	0	3	3	1	1	3	5	0	1	0	2	12.6792
	445	20620	42	rat1-04	rat1-04-42	1305	g1	0	0	0	0	0	0	0	0	0	0	0	0	5.51363	0	0	0	0	0	0				451	20797	9	rat1-10	rat1-10-9	2320	s	0	0	0	0	0	0	1	1	0	0	0	1	9.802
	445	20622	44	rat1-04	rat1-04-44	2533	g1	0	0	1	1	0	0	1	2	0	1	0	1	10.7019	0	0	1	0	0	1				452	20817	1	rat1-11	rat1-11-1	2893	s	0	0	0	0	1	1	0	0	0	0	0	0	12.2229
	445	20628	50	rat1-04	rat1-04-50	2402	g1	0	0	1	1	0	0	0	0	0	0	0	0	10.1485	0	0	0	1	0	0				452	20823	7	rat1-11	rat1-11-7	3105	s	1	2	5	7	1	4	6	7	2	6	2	6	13.1186
	446	20639	7	rat1-05	rat1-05-7	1899	g1	0	0	0	0	1	2	0	0	0	0	1	0	8.02327	1	0	0	0	2	1				452	20833	17	rat1-11	rat1-11-17	2246	s	0	0	0	0	0	0	1	1	0	0	0	1	9.48935
	446	20641	9	rat1-05	rat1-05-9	2256	g1	0	0	0	0	0	0	0	0	0	0	0	0	9.5316	0	0	0	0	0	0				453	20842	8	rat1-12	rat1-12-8	1870	s	0	0	0	0	0	0	0	0	0	0	0	0	7.90075
	446	20642	10	rat1-05	rat1-05-10	2981	g1	0	0	4	4	0	0	6	6	0	4	0	5	12.5947	0	0	1	0	0	5				454	20845	2	rat1-13	rat1-13-2	2268	s	0	0	1	3	0	0	1	5	0	3	0	3	9.5823
	446	20644	12	rat1-05	rat1-05-12	1077	g1	0	0	0	0	0	0	1	1	0	0	0	0	4.55032	0	0	1	0	0	0				454	20847	4	rat1-13	rat1-13-4	2501	s	0	0	0	0	1	1	0	0	0	0	0	0	10.5667
	446	20645	13	rat1-05	rat1-05-13	2176	g1	0	0	1	1	1	1	1	1	0	1	1	1	9.1936	0	0	0	0	1	2				454	20853	10	rat1-13	rat1-13-10	2122	s	0	0	1	3	0	0	1	5	0	3	0	3	8.96545
	446	20646	14	rat1-05	rat1-05-14	1820	g1	0	0	1	1	0	0	1	1	0	1	0	1	7.6895	0	0	0	0	0	1				454	20860	17	rat1-13	rat1-13-17	2766	s	1	1	0	0	1	1	0	0	1	0	1	0	11.6863
	446	20650	18	rat1-05	rat1-05-18	2737	g1	0	0	0	0	0	0	0	0	0	0	0	0	11.5638	0	0	0	0	0	0				454	20870	27	rat1-13	rat1-13-27	2228	s	0	0	0	0	0	0	1	1	0	0	0	1	9.4133
	446	20652	20	rat1-05	rat1-05-20	2724	g1	1	1	4	4	1	1	4	5	1	2	1	3	11.5089	0	0	2	1	1	4				454	20881	38	rat1-13	rat1-13-38	2462	s	0	0	0	0	2	2	0	0	0	0	1	0	10.402
	446	20653	21	rat1-05	rat1-05-21	3266	g1	0	0	1	1	0	0	0	0	0	0	0	0	13.7989	0	0	0	1	0	0				454	20882	39	rat1-13	rat1-13-39	3041	s	2	2	0	0	3	3	1	1	2	0	3	0	12.8482
	446	20655	23	rat1-05	rat1-05-23	1989	g1	1	1	0	0	1	1	0	0	1	0	1	0	8.40353	0	0	0	0	1	1				454	20883	40	rat1-13	rat1-13-40	2795	s	1	1	1	1	0	0	2	2	1	1	0	2	11.8089
	446	20656	24	rat1-05	rat1-05-24	2313	g1	0	0	0	0	0	0	0	0	0	0	0	0	9.77243	0	0	0	0	0	0				455	20905	21	rat1-14	rat1-14-21	3604	s	0	0	0	0	0	0	1	1	0	0	0	1	15.2269
	457	20937	1	rat2-01	rat2-01-1	1478	g1	0	0	0	0	0	0	0	0	0	0	0	0	6.24455	0	0	0	0	0	0				457	20946	10	rat2-01	rat2-01-10	3305	s	0	0	7	7	0	0	8	8	0	5	0	7	13.9636
	457	20938	2	rat2-01	rat2-01-2	3002	g1	0	0	0	0	0	0	0	0	0	0	0	0	12.6835	0	0	0	0	0	0				457	20968	32	rat2-01	rat2-01-32	2832	s	0	0	0	0	0	0	0	0	0	0	0	0	11.9652
	457	20939	3	rat2-01	rat2-01-3	2293	g1	0	0	0	0	1	1	0	0	0	0	1	0	9.68793	0	0	0	0	1	1				457	20975	39	rat2-01	rat2-01-39	3625	s	0	0	5	5	0	0	3	3	0	3	0	3	15.3156
	457	20942	6	rat2-01	rat2-01-6	3512	g1	0	0	3	3	2	2	4	4	0	2	1	4	14.8382	1	0	0	0	1	5				458	20978	3	rat2-02	rat2-02-3	3226	s	0	0	2	2	1	1	1	1	0	1	1	1	13.6299
	457	20945	9	rat2-01	rat2-01-9	3545	g1	0	0	0	0	0	0	0	0	0	0	0	0	14.9776	0	0	0	0	0	0				458	20997	22	rat2-02	rat2-02-22	3154	s	2	2	2	2	1	2	5	5	1	2	1	4	13.3257
	457	20947	11	rat2-01	rat2-01-11	3781	g1	0	0	6	6	1	3	5	5	0	4	1	4	15.9747	2	0	1	2	3	5				458	21023	48	rat2-02	rat2-02-48	4960	s	1	1	4	6	1	2	6	6	1	4	1	6	20.956
	457	20948	12	rat2-01	rat2-01-12	3661	g1	1	1	3	3	2	3	2	2	1	2	2	2	15.4677	1	0	0	1	2	4				458	21026	51	rat2-02	rat2-02-51	2583	s	0	0	0	0	0	0	0	0	0	0	0	0	10.9132
	457	20949	13	rat2-01	rat2-01-13	1743	g1	0	0	0	0	0	0	0	0	0	0	0	0	7.36418	0	0	0	0	0	0				458	21027	52	rat2-02	rat2-02-52	4510	s	1	1	2	3	1	3	3	4	1	2	1	3	19.0548
	457	20951	15	rat2-01	rat2-01-15	1991	g1	0	0	0	0	0	0	0	0	0	0	0	0	8.41197	0	0	0	0	0	0				458	21030	55	rat2-02	rat2-02-55	3021	s	0	0	3	5	2	2	3	4	0	3	2	4	12.7637
	457	20952	16	rat2-01	rat2-01-16	1720	g1	0	0	0	0	0	0	0	0	0	0	0	0	7.267	0	0	0	0	0	0				459	21038	4	rat2-03	rat2-03-4	4098	s	0	0	4	4	2	3	5	5	0	3	1	5	17.3141
	457	20957	21	rat2-01	rat2-01-21	1093	g1	0	0	0	0	0	0	0	0	0	0	0	0	4.61793	0	0	0	0	0	0				459	21044	10	rat2-03	rat2-03-10	3864	s	1	1	6	7	1	1	4	4	1	3	0	4	16.3254
	457	20958	22	rat2-01	rat2-01-22	2615	g1	0	0	0	0	0	0	0	0	0	0	0	0	11.0484	0	0	0	0	0	0				459	21046	12	rat2-03	rat2-03-12	3065	s	0	0	1	1	0	0	2	3	0	1	0	1	12.9496
	457	20962	26	rat2-01	rat2-01-26	2785	g1	0	0	1	1	0	0	1	1	0	1	0	1	11.7666	0	0	0	0	0	1				459	21053	19	rat2-03	rat2-03-19	1947	s	0	0	0	0	0	0	0	0	0	0	0	0	8.22608
	457	20963	27	rat2-01	rat2-01-27	2585	g1	0	0	0	0	0	0	0	0	0	0	0	0	10.9216	0	0	0	0	0	0				459	21056	22	rat2-03	rat2-03-22	2906	s	1	1	4	4	1	1	2	2	1	1	1	2	12.2779
	457	20964	28	rat2-01	rat2-01-28	2589	g1	0	0	1	1	0	0	0	0	0	0	0	0	10.9385	0	0	0	1	0	0				459	21059	25	rat2-03	rat2-03-25	3659	s	0	0	2	2	2	2	3	3	0	2	0	2	15.4593
	457	20967	31	rat2-01	rat2-01-31	1948	g1	1	2	0	0	1	2	0	0	2	0	2	0	8.2303	0	0	0	0	2	2				460	21068	7	rat2-04	rat2-04-7	2454	s	0	0	0	0	1	1	0	0	0	0	0	0	10.3682
	457	20970	34	rat2-01	rat2-01-34	3747	g1	1	1	4	4	2	3	4	7	1	3	2	4	15.8311	1	0	3	0	2	6				460	21069	8	rat2-04	rat2-04-8	3137	s	0	0	1	1	1	1	0	0	0	0	0	0	13.2538
	457	20971	35	rat2-01	rat2-01-35	3902	g1	0	0	3	3	0	0	2	2	0	2	0	2	16.4859	0	0	0	1	0	2				460	21071	10	rat2-04	rat2-04-10	2266	s	0	0	3	4	1	1	6	7	0	4	1	6	9.57385
	458	20976	1	rat2-02	rat2-02-1	3161	g1	0	0	3	4	1	1	3	5	0	4	0	4	13.3552	1	0	1	0	1	4				460	21073	12	rat2-04	rat2-04-12	2806	s	1	1	5	5	1	1	3	3	1	3	1	3	11.8554
	458	20977	2	rat2-02	rat2-02-2	3251	g1	0	0	0	0	0	0	0	0	0	0	0	0	13.7355	0	0	0	0	0	0				461	21093	2	rat2-05	rat2-05-2	2532	s	0	0	4	4	1	4	1	1	0	1	0	1	10.6977
	458	20985	10	rat2-02	rat2-02-10	2689	g1	0	0	1	1	0	0	2	2	0	1	0	1	11.361	0	0	1	0	0	1				461	21096	5	rat2-05	rat2-05-5	3035	s	0	0	0	0	0	0	0	0	0	0	0	0	12.8229
	458	21000	25	rat2-02	rat2-02-25	2349	g1	0	0	0	0	0	0	0	0	0	0	0	0	9.92453	0	0	0	0	0	0				461	21097	6	rat2-05	rat2-05-6	3784	s	0	0	1	1	0	0	1	1	0	1	0	1	15.9874
	458	21001	26	rat2-02	rat2-02-26	3488	g1	1	1	2	3	1	1	1	1	1	1	1	1	14.7368	0	0	0	2	1	2				461	21099	8	rat2-05	rat2-05-8	3638	s	1	1	2	3	1	1	7	9	1	3	1	6	15.3705
	458	21002	27	rat2-02	rat2-02-27	3199	g1	1	1	1	1	0	0	1	1	0	1	0	1	13.5158	0	1	0	0	0	1				461	21116	25	rat2-05	rat2-05-25	2053	s	0	0	1	1	1	1	1	1	0	0	0	1	8.67393
	458	21004	29	rat2-02	rat2-02-29	2935	g1	0	0	0	0	0	0	0	0	0	0	0	0	12.4004	0	0	0	0	0	0				461	21124	33	rat2-05	rat2-05-33	3742	s	0	0	2	2	1	1	4	4	0	1	1	3	15.81
	458	21006	31	rat2-02	rat2-02-31	2563	g1	0	0	1	2	1	1	0	0	0	1	1	0	10.8287	0	0	0	2	1	1				461	21138	47	rat2-05	rat2-05-47	3715	s	1	1	5	6	1	1	2	2	1	2	1	2	15.6959
	458	21007	32	rat2-02	rat2-02-32	3504	g1	0	0	0	0	0	0	0	0	0	0	0	0	14.8044	0	0	0	0	0	0				461	21141	50	rat2-05	rat2-05-50	2788	s	0	0	5	5	1	1	3	2	0	2	1	2	11.7793
	458	21009	34	rat2-02	rat2-02-34	1743	g1	0	0	0	0	0	0	0	0	0	0	0	0	7.36418	0	0	0	0	0	0
	458	21010	35	rat2-02	rat2-02-35	1404	g1	0	0	0	0	0	0	0	0	0	0	0	0	5.9319	0	0	0	0	0	0
	458	21015	40	rat2-02	rat2-02-40	2734	g1	1	1	0	0	1	1	0	0	1	0	1	0	11.5512	0	0	0	0	1	1
	458	21017	42	rat2-02	rat2-02-42	1831	g1	1	1	1	1	1	1	0	0	1	0	1	0	7.73598	0	0	0	1	1	1
	458	21018	43	rat2-02	rat2-02-43	3260	g1	0	0	0	0	0	0	0	0	0	0	0	0	13.7735	0	0	0	0	0	0
	458	21022	47	rat2-02	rat2-02-47	2903	g1	0	0	0	0	0	0	0	0	0	0	0	0	12.2652	0	0	0	0	0	0
	458	21024	49	rat2-02	rat2-02-49	2387	g1	0	0	1	1	0	0	0	0	0	0	0	0	10.0851	0	0	0	1	0	0
	458	21025	50	rat2-02	rat2-02-50	1911	g1	0	0	0	0	0	0	0	0	0	0	0	0	8.07398	0	0	0	0	0	0
	459	21035	1	rat2-03	rat2-03-1	3702	g1	0	0	4	4	1	1	4	4	0	2	1	4	15.641	0	0	0	0	1	5
	459	21037	3	rat2-03	rat2-03-3	3056	g1	0	0	0	0	0	0	0	0	0	0	0	0	12.9116	0	0	0	0	0	0
	459	21043	9	rat2-03	rat2-03-9	3477	g1	0	0	0	0	0	0	0	0	0	0	0	0	14.6903	0	0	0	0	0	0
	459	21047	13	rat2-03	rat2-03-13	3422	g1	0	0	0	0	1	1	0	0	0	0	0	0	14.458	1	0	0	0	1	0
	459	21048	14	rat2-03	rat2-03-14	2413	g1	0	0	0	0	0	0	0	0	0	0	0	0	10.1949	0	0	0	0	0	0
	459	21049	15	rat2-03	rat2-03-15	1282	g1	0	0	0	0	0	0	0	0	0	0	0	0	5.41645	0	0	0	0	0	0
	459	21050	16	rat2-03	rat2-03-16	3869	g1	0	0	3	4	1	2	8	8	0	3	0	5	16.3465	2	0	3	0	2	5
	459	21051	17	rat2-03	rat2-03-17	2006	g1	0	0	0	0	0	0	0	0	0	0	0	0	8.47535	0	0	0	0	0	0
	459	21057	23	rat2-03	rat2-03-23	1608	g1	0	0	0	0	0	0	0	0	0	0	0	0	6.7938	0	0	0	0	0	0
	460	21062	1	rat2-04	rat2-04-1	2431	g1	0	0	0	0	0	0	0	0	0	0	0	0	10.271	0	0	0	0	0	0
	460	21063	2	rat2-04	rat2-04-2	2120	g1	0	0	0	0	0	0	0	0	0	0	0	0	8.957	0	0	0	0	0	0
	460	21067	6	rat2-04	rat2-04-6	2741	g1	0	0	2	2	1	1	0	0	0	0	0	0	11.5807	1	0	0	2	1	0
	460	21070	9	rat2-04	rat2-04-9	3010	g1	0	0	1	1	0	0	0	0	0	0	0	0	12.7172	0	0	0	1	0	0
	460	21072	11	rat2-04	rat2-04-11	3078	g1	0	0	0	0	0	0	0	0	0	0	0	0	13.0046	0	0	0	0	0	0
	460	21088	27	rat2-04	rat2-04-27	2381	g1	1	1	0	0	0	0	1	0	0	0	0	0	10.0597	0	1	0	0	0	0
	462	21157	3	rat3-01	rat3-01-3	1812	g1	0	0	0	0	0	0	0	0	0	0	0	0	7.6557	0	0	0	0	0	0				462	21158	4	rat3-01	rat3-01-4	2932	s	0	0	0	0	0	0	0	0	0	0	0	0	12.3877
	462	21159	5	rat3-01	rat3-01-5	3166	g1	0	0	0	0	0	0	0	0	0	0	0	0	13.3764	0	0	0	0	0	0				462	21167	13	rat3-01	rat3-01-13	3875	s	1	1	2	3	1	2	4	5	1	1	1	3	16.3719
	462	21160	6	rat3-01	rat3-01-6	3322	g1	0	0	0	0	0	0	1	1	0	0	0	1	14.0355	0	0	0	0	0	1				462	21176	22	rat3-01	rat3-01-22	2613	s	0	0	0	0	0	0	0	0	0	0	0	0	11.0399
	462	21163	9	rat3-01	rat3-01-9	4407	g1	1	1	0	0	1	1	0	0	1	0	1	0	18.6196	0	0	0	0	1	1				462	21182	28	rat3-01	rat3-01-28	2520	s	0	0	2	2	1	2	1	1	0	1	1	1	10.647
	462	21165	11	rat3-01	rat3-01-11	1918	g1	0	0	1	1	0	0	0	0	0	0	0	0	8.10355	0	0	0	1	0	0				462	21184	30	rat3-01	rat3-01-30	3276	s	0	0	2	2	0	0	4	5	0	2	0	3	13.8411
	462	21173	19	rat3-01	rat3-01-19	3377	g1	0	0	3	3	1	2	3	3	0	2	0	2	14.2678	2	0	1	1	2	2				462	21197	43	rat3-01	rat3-01-43	4133	s	0	0	0	0	0	0	0	0	0	0	0	0	17.4619
	462	21179	25	rat3-01	rat3-01-25	3538	g1	0	0	4	4	1	1	2	2	0	2	0	2	14.9481	1	0	0	2	1	2				462	21200	46	rat3-01	rat3-01-46	2308	s	1	1	1	1	1	1	1	1	1	1	1	1	9.7513
	462	21181	27	rat3-01	rat3-01-27	2664	g1	2	1	4	4	1	2	4	5	1	2	1	4	11.2554	1	0	1	0	2	5				462	21224	70	rat3-01	rat3-01-70	3314	s	0	0	4	5	1	2	5	5	0	4	0	5	14.0016
	462	21183	29	rat3-01	rat3-01-29	2061	g1	0	0	0	0	0	0	2	3	0	0	0	1	8.70772	0	0	2	0	0	1				462	21225	71	rat3-01	rat3-01-71	3398	s	0	0	1	2	3	4	2	3	0	2	2	3	14.3566
	462	21185	31	rat3-01	rat3-01-31	2485	g1	0	0	0	0	0	0	2	2	0	0	0	1	10.4991	0	0	1	0	0	1				462	21227	73	rat3-01	rat3-01-73	4254	s	0	0	4	6	0	0	6	7	0	3	0	5	17.9732
	462	21186	32	rat3-01	rat3-01-32	2797	g1	0	0	1	1	0	0	0	0	0	0	0	0	11.8173	0	0	0	1	0	0				463	21246	17	rat3-02	rat3-02-17	2857	s	1	1	2	2	2	3	2	2	1	0	1	1	12.0708
	462	21188	34	rat3-01	rat3-01-34	2686	g1	1	1	0	0	1	1	1	1	0	0	0	0	11.3483	1	1	1	0	1	0				463	21264	35	rat3-02	rat3-02-35	3122	s	1	1	2	2	0	0	0	0	0	0	0	0	13.1905
	462	21191	37	rat3-01	rat3-01-37	2075	g1	0	0	0	0	0	0	0	0	0	0	0	0	8.76688	0	0	0	0	0	0				463	21265	36	rat3-02	rat3-02-36	2598	s	0	0	1	1	0	0	0	0	0	0	0	0	10.9766
	462	21192	38	rat3-01	rat3-01-38	2304	g1	0	0	1	1	0	0	0	0	0	0	0	0	9.7344	0	0	0	1	0	0				463	21272	43	rat3-02	rat3-02-43	3307	s	0	0	0	0	0	0	0	0	0	0	0	0	13.9721
	462	21193	39	rat3-01	rat3-01-39	2993	g1	1	1	3	3	1	2	2	3	1	2	1	2	12.6454	1	0	1	1	2	3				463	21276	47	rat3-02	rat3-02-47	3233	s	1	1	3	3	2	2	1	1	1	2	2	1	13.6594
	462	21198	44	rat3-01	rat3-01-44	3616	g1	0	0	2	3	0	0	0	0	0	0	0	0	15.2776	0	0	0	3	0	0				463	21277	48	rat3-02	rat3-02-48	2869	s	0	0	0	0	0	0	0	0	0	0	0	0	12.1215
	462	21199	45	rat3-01	rat3-01-45	2206	g1	2	3	0	0	1	3	1	1	3	0	2	1	9.32035	1	1	0	0	3	3				464	21292	6	rat3-03	rat3-03-6	2974	s	0	0	0	0	0	0	0	0	0	0	0	0	12.5652
	462	21202	48	rat3-01	rat3-01-48	2832	g1	0	0	1	2	0	0	1	2	0	1	0	1	11.9652	0	0	1	1	0	1				464	21293	7	rat3-03	rat3-03-7	2860	s	0	0	6	4	1	1	5	6	0	1	0	3	12.0835
	462	21203	49	rat3-01	rat3-01-49	2415	g1	0	0	0	0	0	0	0	0	0	0	0	0	10.2034	0	0	0	0	0	0				464	21302	16	rat3-03	rat3-03-16	3352	s	0	0	1	0	0	0	4	4	0	0	0	2	14.1622
	462	21205	51	rat3-01	rat3-01-51	1711	g1	2	2	1	1	2	2	1	1	1	1	2	1	7.22898	0	0	0	0	1	3				464	21304	18	rat3-03	rat3-03-18	3707	s	0	0	2	3	0	0	1	2	0	2	0	2	15.6621
	462	21209	55	rat3-01	rat3-01-55	1166	g1	0	0	0	0	0	0	0	0	0	0	0	0	4.92635	0	0	0	0	0	0				464	21307	21	rat3-03	rat3-03-21	3226	s	1	1	6	7	0	0	6	6	1	3	0	6	13.6299
	462	21212	58	rat3-01	rat3-01-58	2504	g1	1	1	2	2	1	1	5	7	0	2	1	4	10.5794	0	0	3	0	1	5				464	21315	29	rat3-03	rat3-03-29	3062	s	0	0	3	3	1	1	4	6	0	1	0	2	12.937
	462	21217	63	rat3-01	rat3-01-63	2537	g1	0	0	0	0	0	0	1	1	0	0	0	0	10.7188	0	0	1	0	0	0				464	21325	39	rat3-03	rat3-03-39	3602	s	0	0	0	0	0	0	3	4	0	0	0	2	15.2185
	462	21219	65	rat3-01	rat3-01-65	2032	g1	0	0	2	2	0	0	1	1	0	1	0	1	8.5852	0	0	0	1	0	1				464	21345	59	rat3-03	rat3-03-59	2770	s	1	1	0	0	0	0	0	0	0	0	0	0	11.7033
	463	21232	3	rat3-02	rat3-02-3	2887	g1	0	0	0	0	0	0	0	0	0	0	0	0	12.1976	0	0	0	0	0	0				464	21347	61	rat3-03	rat3-03-61	3009	s	0	0	0	0	0	0	0	0	0	0	0	0	12.713
	463	21233	4	rat3-02	rat3-02-4	3321	g1	1	1	6	6	1	1	4	4	1	4	1	4	14.0312	0	0	0	2	1	5				464	21351	65	rat3-03	rat3-03-65	2271	s	1	1	0	0	1	1	0	0	1	0	1	0	9.59498
	463	21239	10	rat3-02	rat3-02-10	3156	g1	0	0	3	2	0	0	3	14	0	0	0	1	13.3341	0	0	13	1	0	1				464	21352	66	rat3-03	rat3-03-66	3867	s	0	0	2	3	0	0	2	2	0	2	0	2	16.3381
	463	21240	11	rat3-02	rat3-02-11	1969	g1	0	0	0	0	1	1	0	0	0	0	0	0	8.31902	1	0	0	0	1	0				464	21356	70	rat3-03	rat3-03-70	4286	s	0	0	2	2	1	1	4	4	0	1	0	2	18.1084
	463	21241	12	rat3-02	rat3-02-12	1780	g1	0	0	0	0	0	0	0	0	0	0	0	0	7.5205	0	0	0	0	0	0				465	21377	17	rat3-04	rat3-04-17	2791	s	0	0	1	1	0	0	1	2	0	1	0	1	11.792
	463	21242	13	rat3-02	rat3-02-13	2726	g1	0	0	2	3	0	0	3	3	0	2	0	3	11.5174	0	0	0	0	0	3				465	21396	36	rat3-04	rat3-04-36	2414	s	0	0	2	2	0	0	1	1	0	1	0	1	10.1991
	463	21243	14	rat3-02	rat3-02-14	2593	g1	0	0	0	0	0	0	0	0	0	0	0	0	10.9554	0	0	0	0	0	0				466	21414	3	rat3-05	rat3-05-3	3602	s	0	0	6	5	2	2	5	5	0	1	1	2	15.2185
	463	21247	18	rat3-02	rat3-02-18	3488	g1	0	0	4	4	0	0	3	4	0	3	0	3	14.7368	0	0	1	1	0	3				466	21424	13	rat3-05	rat3-05-13	3059	s	0	0	1	1	0	0	3	3	0	1	0	2	12.9243
	463	21250	21	rat3-02	rat3-02-21	1722	g1	0	0	0	0	0	0	0	0	0	0	0	0	7.27545	0	0	0	0	0	0				466	21435	24	rat3-05	rat3-05-24	3551	s	0	0	3	3	1	1	4	4	0	3	0	4	15.003
	463	21251	22	rat3-02	rat3-02-22	3760	g1	0	0	1	1	1	1	1	2	0	1	0	1	15.886	1	0	1	0	1	1				466	21436	25	rat3-05	rat3-05-25	3791	s	1	1	5	6	2	3	3	3	1	3	1	3	16.017
	463	21254	25	rat3-02	rat3-02-25	2612	g1	0	0	0	0	0	0	0	0	0	0	0	0	11.0357	0	0	0	0	0	0
	463	21255	26	rat3-02	rat3-02-26	2917	g1	0	0	0	0	0	0	0	0	0	0	0	0	12.3243	0	0	0	0	0	0
	463	21257	28	rat3-02	rat3-02-28	3597	g1	0	0	0	0	0	0	0	0	0	0	0	0	15.1973	0	0	0	0	0	0
	463	21258	29	rat3-02	rat3-02-29	3898	g1	0	0	0	0	0	0	1	1	0	0	0	1	16.469	0	0	0	0	0	1
	463	21259	30	rat3-02	rat3-02-30	1795	g1	0	0	0	0	0	0	0	0	0	0	0	0	7.58387	0	0	0	0	0	0
	463	21260	31	rat3-02	rat3-02-31	2310	g1	0	0	1	1	0	0	2	2	0	0	0	0	9.75975	0	0	2	1	0	0
	463	21266	37	rat3-02	rat3-02-37	1440	g1	0	0	1	1	0	0	0	0	0	0	0	0	6.084	0	0	0	1	0	0
	463	21268	39	rat3-02	rat3-02-39	1628	g1	0	0	0	0	0	0	0	0	0	0	0	0	6.8783	0	0	0	0	0	0
	463	21273	44	rat3-02	rat3-02-44	3202	g1	1	1	3	3	1	1	0	0	1	0	1	0	13.5284	0	0	0	3	1	1
	463	21278	49	rat3-02	rat3-02-49	3691	g1	0	0	1	1	0	0	1	1	0	1	0	1	15.5945	0	0	0	0	0	1
	463	21279	50	rat3-02	rat3-02-50	2753	g1	0	0	0	0	0	0	0	0	0	0	0	0	11.6314	0	0	0	0	0	0
	463	21284	55	rat3-02	rat3-02-55	2990	g1	0	0	0	0	0	0	1	1	0	0	0	0	12.6327	0	0	1	0	0	0
	463	21286	57	rat3-02	rat3-02-57	3153	g1	0	0	0	0	0	0	0	0	0	0	0	0	13.3214	0	0	0	0	0	0
	464	21295	9	rat3-03	rat3-03-9	2307	g1	0	0	0	0	0	0	1	2	0	0	0	0	9.74708	0	0	2	0	0	0
	464	21300	14	rat3-03	rat3-03-14	1902	g1	1	1	0	0	1	1	0	0	1	0	0	0	8.03595	1	1	0	0	1	0
	464	21303	17	rat3-03	rat3-03-17	1179	g1	0	0	0	0	0	0	1	1	0	0	0	1	4.98128	0	0	0	0	0	1
[truncated: 41 more columns]

## Sheet: xrn1d
150 G1 cells	picture_id	Stained cell_id	Stained cells number	Image file name	Image-Object	Cell area	Phase	Nuc 550 Spots	Nuc 550 RNA	Cyto 550 Spots	Cyto 550 RNA	Nuc 650 Spots	Nuc 650 RNA	Cyto 650 Spots	Cyto 650 RNA	Complete Nuc RNA from 550	Complete Cyto RNA from 550	Complete Nuc RNA from 650	Complete Cyto RNA from 650	Cell area (um2)	Fragment 5' Nuc	Fragment 3' Nuc	Fragment 5' Cyto	Fragment 3' Cyto	Trx (Nuc 650 RNA-Nuc 650 spot+1, if spot number not 0)	Cell Complete RNA from 650 Nuc+Cyto			150 S cells	picture_id	Stained cell_id	Stained cells number	Image file name	Image-Object	Cell area	Phase	Nuc 550 Spots	Nuc 550 RNA	Cyto 550 Spots	Cyto 550 RNA	Nuc 650 Spots	Nuc 650 RNA	Cyto 650 Spots	Cyto 650 RNA	Complete Nuc RNA from 550	Complete Cyto RNA from 550	Complete Nuc RNA from 650	Complete Cyto RNA from 650	Cell area (um2)
	384	18915	15	xrn1n1-01	xrn1n1-01-15	3215	g1	0	0	2	2	1	0	2	2	0	1	0	1	13.5834	0	0	1	1	1	1				384	18928	28	xrn1n1-01	xrn1n1-01-28	1828	s	1	1	4	4	1	0	2	3	0	2	0	2	7.7233
	384	18916	16	xrn1n1-01	xrn1n1-01-16	2060	g1	0	0	0	0	0	0	0	0	0	0	0	0	8.7035	0	0	0	0	0	0				385	18940	1	xrn1n1-02	xrn1n1-02-1	3423	s	0	0	9	9	0	0	6	7	0	4	0	5	14.4622
	384	18917	17	xrn1n1-01	xrn1n1-01-17	3028	g1	1	2	3	4	1	1	3	3	1	2	1	2	12.7933	0	1	1	2	1	3				385	18941	2	xrn1n1-02	xrn1n1-02-2	2371	s	0	0	6	5	0	0	5	5	0	4	0	4	10.0175
	384	18921	21	xrn1n1-01	xrn1n1-01-21	1563	g1	0	0	0	0	0	0	0	0	0	0	0	0	6.60367	0	0	0	0	0	0				385	18952	13	xrn1n1-02	xrn1n1-02-13	3145	s	0	0	4	5	0	0	3	3	0	2	0	2	13.2876
	384	18924	24	xrn1n1-01	xrn1n1-01-24	2419	g1	1	0	1	1	0	0	0	0	0	0	0	0	10.2203	0	0	0	1	0	0				385	18957	18	xrn1n1-02	xrn1n1-02-18	2772	s	0	0	2	2	0	0	0	0	0	0	0	0	11.7117
	384	18925	25	xrn1n1-01	xrn1n1-01-25	1868	g1	0	0	0	0	0	0	0	0	0	0	0	0	7.8923	0	0	0	0	0	0				386	18972	5	xrn1n1-03	xrn1n1-03-5	3064	s	0	0	1	1	0	0	1	0	0	0	0	0	12.9454
	384	18927	27	xrn1n1-01	xrn1n1-01-27	4064	g1	2	3	11	14	2	3	14	17	3	12	3	14	17.1704	0	0	3	0	2	17				386	18974	7	xrn1n1-03	xrn1n1-03-7	3945	s	1	1	6	4	0	0	2	2	0	2	0	2	16.6676
	384	18932	32	xrn1n1-01	xrn1n1-01-32	2913	g1	1	1	6	6	1	2	9	11	1	5	1	7	12.3074	1	0	4	0	2	8				386	18979	12	xrn1n1-03	xrn1n1-03-12	2631	s	0	0	0	0	0	0	0	0	0	0	0	0	11.116
	384	18935	35	xrn1n1-01	xrn1n1-01-35	2504	g1	0	0	9	15	2	2	10	12	0	9	2	9	10.5794	0	0	3	6	1	11				386	18982	15	xrn1n1-03	xrn1n1-03-15	4277	s	3	3	15	15	1	1	13	15	3	11	0	14	18.0703
	385	18945	6	xrn1n1-02	xrn1n1-02-6	1734	g1	0	0	2	2	0	0	2	3	0	1	0	1	7.32615	0	0	2	1	0	1				387	19011	11	xrn1n1-04	xrn1n1-04-11	2214	s	3	1	13	15	1	3	10	13	1	12	1	11	9.35415
	385	18951	12	xrn1n1-02	xrn1n1-02-12	2952	g1	2	2	12	11	2	2	11	10	1	8	1	9	12.4722	1	1	1	2	1	10				388	19040	15	xrn1n1-05	xrn1n1-05-15	2887	s	1	1	14	12	1	1	8	8	1	6	1	7	12.1976
	385	18953	14	xrn1n1-02	xrn1n1-02-14	3336	g1	0	0	0	0	0	0	0	0	0	0	0	0	14.0946	0	0	0	0	0	0				389	19061	9	xrn1n1-06	xrn1n1-06-9	3183	s	0	0	7	8	0	0	5	5	0	4	0	5	13.4482
	386	18973	6	xrn1n1-03	xrn1n1-03-6	3355	g1	2	3	4	4	1	1	1	1	1	1	1	1	14.1749	0	2	0	3	1	2				389	19064	12	xrn1n1-06	xrn1n1-06-12	2057	s	1	2	3	3	1	1	1	1	1	1	1	1	8.69083
	386	18980	13	xrn1n1-03	xrn1n1-03-13	1944	g1	0	0	0	0	0	0	0	0	0	0	0	0	8.2134	0	0	0	0	0	0				389	19074	22	xrn1n1-06	xrn1n1-06-22	2531	s	0	0	0	0	0	0	2	1	0	0	0	0	10.6935
	387	19002	2	xrn1n1-04	xrn1n1-04-2	1693	g1	0	0	1	1	2	2	0	0	0	1	1	0	7.15293	1	0	0	1	1	1				390	19078	1	xrn1n1-07	xrn1n1-07-1	2130	s	1	1	9	9	2	3	9	11	0	9	2	9	8.99925
	387	19005	5	xrn1n1-04	xrn1n1-04-5	3896	g1	2	2	9	9	2	6	7	7	2	8	2	5	16.4606	4	0	2	4	5	7				390	19086	9	xrn1n1-07	xrn1n1-07-9	3461	s	2	2	1	1	0	0	0	0	0	0	0	0	14.6227
	387	19007	7	xrn1n1-04	xrn1n1-04-7	3125	g1	1	1	2	2	0	0	3	4	1	2	0	3	13.2031	0	1	1	0	0	3				390	19090	13	xrn1n1-07	xrn1n1-07-13	3330	s	1	1	7	8	0	0	6	6	0	4	0	6	14.0693
	387	19015	15	xrn1n1-04	xrn1n1-04-15	2620	g1	1	1	5	8	1	1	9	16	1	8	1	14	11.0695	0	0	2	0	1	15				390	19093	16	xrn1n1-07	xrn1n1-07-16	4194	s	1	1	9	9	1	2	5	5	1	5	1	5	17.7197
	387	19021	21	xrn1n1-04	xrn1n1-04-21	1310	g1	0	0	0	0	0	0	0	0	0	0	0	0	5.53475	0	0	0	0	0	0				390	19096	19	xrn1n1-07	xrn1n1-07-19	3205	s	0	0	2	1	0	0	1	1	0	0	0	1	13.5411
	388	19028	3	xrn1n1-05	xrn1n1-05-3	1465	g1	1	1	2	1	0	0	0	0	0	0	0	0	6.18963	0	1	0	1	0	0				391	19113	13	xrn1n1-08	xrn1n1-08-13	2038	s	1	1	3	4	0	0	4	5	1	2	0	4	8.61055
	388	19029	4	xrn1n1-05	xrn1n1-05-4	1858	g1	1	1	0	0	0	0	2	2	0	0	0	1	7.85005	0	1	1	0	0	1				391	19114	14	xrn1n1-08	xrn1n1-08-14	1640	s	1	1	7	8	0	0	4	6	1	5	0	5	6.929
	388	19030	5	xrn1n1-05	xrn1n1-05-5	2048	g1	0	0	2	3	0	0	2	3	0	3	0	3	8.6528	0	0	0	0	0	3				391	19118	18	xrn1n1-08	xrn1n1-08-18	1819	s	0	0	3	3	0	0	4	3	0	1	0	2	7.68527
	388	19032	7	xrn1n1-05	xrn1n1-05-7	2261	g1	2	1	9	13	2	2	11	11	1	8	1	10	9.55273	1	0	1	3	1	11				392	19131	2	xrn1n1-09	xrn1n1-09-2	3592	s	2	2	13	13	1	1	15	14	1	7	0	10	15.1762
	388	19033	8	xrn1n1-05	xrn1n1-05-8	2551	g1	0	0	7	10	1	3	6	10	0	8	1	8	10.778	2	0	2	2	3	9				392	19134	5	xrn1n1-09	xrn1n1-09-5	4335	s	0	0	0	0	0	0	0	0	0	0	0	0	18.3154
	389	19065	13	xrn1n1-06	xrn1n1-06-13	1606	g1	0	0	3	2	0	0	1	1	0	0	0	0	6.78535	0	0	1	2	0	0				392	19135	6	xrn1n1-09	xrn1n1-09-6	3891	s	0	0	2	1	0	0	0	0	0	0	0	0	16.4395
	389	19069	17	xrn1n1-06	xrn1n1-06-17	2749	g1	2	2	6	6	2	2	5	4	2	3	2	3	11.6145	0	0	1	3	1	5				392	19140	11	xrn1n1-09	xrn1n1-09-11	2654	s	1	1	9	10	3	3	9	10	1	8	2	8	11.2132
	389	19071	19	xrn1n1-06	xrn1n1-06-19	3012	g1	2	3	8	10	2	6	9	12	1	8	1	11	12.7257	5	2	1	0	5	12				392	19145	16	xrn1n1-09	xrn1n1-09-16	2478	s	0	0	2	2	0	0	0	0	0	0	0	0	10.4695
	390	19081	4	xrn1n1-07	xrn1n1-07-4	3093	g1	0	0	1	0	0	0	3	2	0	0	0	1	13.0679	0	0	1	0	0	1				393	19157	2	xrn1n1-10	xrn1n1-10-2	2121	s	0	0	2	1	0	0	4	2	0	0	0	1	8.96123
	390	19082	5	xrn1n1-07	xrn1n1-07-5	2680	g1	0	0	6	7	0	0	8	10	0	7	0	6	11.323	0	0	4	1	0	6				394	19186	5	xrn1n1-11	xrn1n1-11-5	3180	s	1	1	11	10	1	1	12	13	1	8	1	10	13.4355
	391	19103	3	xrn1n1-08	xrn1n1-08-3	1728	g1	1	0	7	5	1	1	5	7	0	4	0	3	7.3008	1	0	4	2	1	3				394	19194	13	xrn1n1-11	xrn1n1-11-13	3003	s	0	0	3	4	1	1	3	3	0	3	0	3	12.6877
	391	19104	4	xrn1n1-08	xrn1n1-08-4	2785	g1	0	0	5	6	1	1	7	9	0	5	1	8	11.7666	0	0	1	0	1	9				394	19197	16	xrn1n1-11	xrn1n1-11-16	1779	s	4	5	4	3	2	2	3	3	2	2	1	3	7.51628
	391	19122	22	xrn1n1-08	xrn1n1-08-22	1870	g1	1	1	3	3	1	2	2	2	1	2	1	2	7.90075	1	0	0	1	2	3				395	19210	6	xrn1n1-12	xrn1n1-12-6	2163	s	0	0	6	7	0	0	3	3	0	3	0	3	9.13868
	392	19136	7	xrn1n1-09	xrn1n1-09-7	2127	g1	0	0	4	4	0	0	4	4	0	3	0	4	8.98658	0	0	0	0	0	4				395	19217	13	xrn1n1-12	xrn1n1-12-13	3765	s	0	0	16	18	3	3	13	14	0	11	2	10	15.9071
	392	19141	12	xrn1n1-09	xrn1n1-09-12	3002	g1	0	0	10	10	0	0	9	13	0	10	0	9	12.6835	0	0	4	1	0	9				395	19220	16	xrn1n1-12	xrn1n1-12-16	1981	s	1	1	8	10	0	0	6	7	0	8	0	7	8.36973
	392	19143	14	xrn1n1-09	xrn1n1-09-14	3960	g1	1	1	12	13	1	3	9	8	0	11	1	7	16.731	2	0	1	6	3	8				396	19240	4	xrn1n1-13	xrn1n1-13-4	2041	s	2	2	9	10	2	3	8	13	2	8	2	10	8.62322
	392	19148	19	xrn1n1-09	xrn1n1-09-19	3047	g1	9	10	5	4	11	15	5	5	7	4	8	4	12.8736	7	2	1	0	5	12				396	19241	5	xrn1n1-13	xrn1n1-13-5	2293	s	0	0	8	10	2	3	8	10	0	8	3	7	9.68793
	393	19156	1	xrn1n1-10	xrn1n1-10-1	2552	g1	0	0	2	3	1	1	2	2	0	1	0	1	10.7822	1	0	1	2	1	1				396	19258	22	xrn1n1-13	xrn1n1-13-22	1740	s	1	1	2	2	1	1	1	1	1	1	1	1	7.3515
	393	19165	10	xrn1n1-10	xrn1n1-10-10	3703	g1	2	2	11	14	1	1	14	15	2	10	1	10	15.6452	0	1	5	4	1	11				396	19264	28	xrn1n1-13	xrn1n1-13-28	2529	s	0	0	3	4	0	0	3	4	0	3	0	3	10.685
	393	19174	19	xrn1n1-10	xrn1n1-10-19	2263	g1	2	2	6	6	2	2	6	6	2	5	2	4	9.56118	0	0	2	2	1	6				397	19290	13	xrn1n1-14	xrn1n1-14-13	3040	s	1	2	13	14	1	2	9	9	2	9	2	9	12.844
	393	19176	21	xrn1n1-10	xrn1n1-10-21	2722	g1	11	12	1	1	12	14	1	1	9	1	12	0	11.5005	2	0	1	1	3	12				397	19299	22	xrn1n1-14	xrn1n1-14-22	3771	s	2	3	6	7	2	2	3	4	2	4	2	4	15.9325
	393	19178	23	xrn1n1-10	xrn1n1-10-23	1724	g1	0	0	1	1	0	0	1	0	0	0	0	0	7.2839	0	0	0	1	0	0				398	19308	1	xrn1n1-15	xrn1n1-15-1	2385	s	0	0	4	3	1	1	2	2	0	2	1	2	10.0766
	394	19183	2	xrn1n1-11	xrn1n1-11-2	2150	g1	0	0	6	6	0	0	10	10	0	4	0	6	9.08375	0	0	4	0	0	6				398	19316	9	xrn1n1-15	xrn1n1-15-9	2622	s	0	0	6	6	2	2	7	10	0	5	0	6	11.078
	394	19184	3	xrn1n1-11	xrn1n1-11-3	3340	g1	1	1	12	16	1	1	15	16	1	11	0	14	14.1115	1	1	2	2	1	14				398	19318	11	xrn1n1-15	xrn1n1-15-11	2046	s	1	2	8	8	2	3	6	7	2	6	2	6	8.64435
	394	19185	4	xrn1n1-11	xrn1n1-11-4	2608	g1	2	2	14	16	3	3	10	13	2	11	2	11	11.0188	1	0	2	5	1	13				398	19324	17	xrn1n1-15	xrn1n1-15-17	3742	s	2	2	12	11	1	1	13	15	0	9	1	13	15.81
	394	19187	6	xrn1n1-11	xrn1n1-11-6	2111	g1	0	0	1	1	0	0	0	0	0	0	0	0	8.91897	0	0	0	1	0	0				398	19332	25	xrn1n1-15	xrn1n1-15-25	2377	s	1	1	6	4	2	3	5	6	1	2	1	4	10.0428
	394	19188	7	xrn1n1-11	xrn1n1-11-7	3507	g1	2	2	2	3	2	3	5	5	2	1	2	4	14.8171	1	0	1	0	2	6				398	19335	28	xrn1n1-15	xrn1n1-15-28	2381	s	5	4	2	2	2	2	2	2	2	1	2	2	10.0597
	394	19189	8	xrn1n1-11	xrn1n1-11-8	1867	g1	0	0	1	1	0	0	0	0	0	0	0	0	7.88808	0	0	0	1	0	0				399	19344	6	xrn1n1-16	xrn1n1-16-6	2407	s	1	1	2	2	1	1	1	1	1	0	1	0	10.1696
	394	19190	9	xrn1n1-11	xrn1n1-11-9	1970	g1	0	0	1	1	0	0	1	1	0	0	0	1	8.32325	0	0	0	0	0	1				399	19360	22	xrn1n1-16	xrn1n1-16-22	2217	s	1	1	7	10	1	1	5	7	1	8	1	6	9.36683
	394	19195	14	xrn1n1-11	xrn1n1-11-14	2419	g1	0	0	9	11	0	0	4	5	0	5	0	4	10.2203	0	0	1	7	0	4				399	19364	26	xrn1n1-16	xrn1n1-16-26	1896	s	0	0	2	2	0	0	3	3	0	1	0	2	8.0106
	395	19211	7	xrn1n1-12	xrn1n1-12-7	2291	g1	0	0	0	0	0	0	0	0	0	0	0	0	9.67948	0	0	0	0	0	0				399	19381	43	xrn1n1-16	xrn1n1-16-43	1858	s	0	0	7	7	1	1	7	7	0	6	1	5	7.85005
	406	19533	4	xrn1n2-03	xrn1n2-03-4	2483	g1	2	2	9	10	3	4	13	15	2	7	3	9	10.4907	1	0	6	1	2	12				404	19513	12	xrn1n2-01	xrn1n2-01-12	2295	s	2	2	8	8	1	1	4	4	1	3	1	2	9.69638
	406	19540	11	xrn1n2-03	xrn1n2-03-11	2529	g1	0	0	0	0	0	0	0	0	0	0	0	0	10.685	0	0	0	0	0	0				405	19526	4	xrn1n2-02	xrn1n2-02-4	3761	s	10	11	0	0	5	6	1	1	6	0	5	1	15.8902
	406	19543	14	xrn1n2-03	xrn1n2-03-14	1998	g1	1	2	0	0	1	1	1	0	1	0	1	0	8.44155	0	1	0	0	1	1				406	19532	3	xrn1n2-03	xrn1n2-03-3	3287	s	2	1	11	12	2	2	10	15	0	10	1	11	13.8876
	406	19547	18	xrn1n2-03	xrn1n2-03-18	1498	g1	0	0	0	0	0	0	0	0	0	0	0	0	6.32905	0	0	0	0	0	0				406	19535	6	xrn1n2-03	xrn1n2-03-6	2245	s	1	0	3	2	1	0	0	0	0	0	0	0	9.48513
	407	19557	6	xrn1n2-04	xrn1n2-04-6	1823	g1	0	0	1	1	1	1	0	0	0	0	1	0	7.70218	0	0	0	1	1	1				406	19551	22	xrn1n2-03	xrn1n2-03-22	3532	s	9	10	5	6	11	14	5	7	9	5	10	6	14.9227
	407	19558	7	xrn1n2-04	xrn1n2-04-7	2221	g1	0	0	1	1	0	0	0	0	0	0	0	0	9.38373	0	0	0	1	0	0				407	19556	5	xrn1n2-04	xrn1n2-04-5	2696	s	1	1	9	10	1	2	8	9	1	7	0	7	11.3906
	407	19561	10	xrn1n2-04	xrn1n2-04-10	2317	g1	2	2	8	9	2	2	9	11	2	8	1	7	9.78933	1	1	4	2	1	8				407	19565	14	xrn1n2-04	xrn1n2-04-14	3994	s	1	0	7	7	1	1	10	10	0	6	0	8	16.8747
	407	19567	16	xrn1n2-04	xrn1n2-04-16	2434	g1	1	2	6	6	2	4	8	8	2	5	3	7	10.2837	1	0	1	0	3	10				407	19568	17	xrn1n2-04	xrn1n2-04-17	3446	s	1	1	6	5	1	3	6	7	1	4	1	5	14.5594
	407	19570	19	xrn1n2-04	xrn1n2-04-19	1764	g1	0	0	1	1	1	0	2	1	0	1	0	0	7.4529	0	0	1	1	1	0				407	19575	24	xrn1n2-04	xrn1n2-04-24	3150	s	9	13	2	2	12	15	2	3	11	1	14	1	13.3087
	407	19572	21	xrn1n2-04	xrn1n2-04-21	2270	g1	2	2	6	6	2	2	6	7	2	4	2	5	9.59075	0	0	2	1	1	7				408	19583	7	xrn1n2-05	xrn1n2-05-7	3737	s	2	2	2	3	1	2	4	6	2	3	1	3	15.7888
	407	19573	22	xrn1n2-04	xrn1n2-04-22	2844	g1	4	4	3	3	8	8	3	3	4	3	7	3	12.0159	1	0	0	0	1	10				408	19587	11	xrn1n2-05	xrn1n2-05-11	2923	s	0	0	0	0	1	1	0	0	0	0	1	0	12.3497
	407	19576	25	xrn1n2-04	xrn1n2-04-25	2564	g1	0	0	1	1	0	0	0	0	0	0	0	0	10.8329	0	0	0	1	0	0				408	19592	16	xrn1n2-05	xrn1n2-05-16	2985	s	1	1	1	1	0	0	1	1	0	0	0	0	12.6116
	408	19581	5	xrn1n2-05	xrn1n2-05-5	1319	g1	0	0	1	1	0	0	0	0	0	0	0	0	5.57278	0	0	0	1	0	0				409	19605	10	xrn1n2-06	xrn1n2-06-10	3153	s	2	2	7	7	1	1	7	8	1	7	1	7	13.3214
	409	19603	8	xrn1n2-06	xrn1n2-06-8	1964	g1	3	3	3	3	1	2	4	4	3	3	1	3	8.2979	1	2	1	0	2	4				409	19608	13	xrn1n2-06	xrn1n2-06-13	3846	s	1	1	11	10	1	3	13	14	1	8	1	11	16.2493
	409	19604	9	xrn1n2-06	xrn1n2-06-9	3494	g1	2	2	10	9	3	3	15	15	2	9	3	10	14.7622	0	0	5	0	1	13				409	19611	16	xrn1n2-06	xrn1n2-06-16	3004	s	0	0	11	10	1	1	11	12	0	8	1	9	12.6919
	409	19606	11	xrn1n2-06	xrn1n2-06-11	2329	g1	3	2	5	5	2	2	7	9	2	5	2	6	9.84003	0	0	3	0	1	8				409	19615	20	xrn1n2-06	xrn1n2-06-20	2613	s	0	0	2	1	0	0	1	1	0	0	0	0	11.0399
	410	19628	3	xrn1n2-07	xrn1n2-07-3	2711	g1	1	1	8	9	1	3	9	13	1	7	1	9	11.454	2	0	4	0	3	10				409	19616	21	xrn1n2-06	xrn1n2-06-21	2221	s	0	0	0	0	0	0	1	1	0	0	0	0	9.38373
	410	19629	4	xrn1n2-07	xrn1n2-07-4	2533	g1	1	1	14	12	3	3	8	9	1	12	3	7	10.7019	0	0	2	5	1	10				410	19626	1	xrn1n2-07	xrn1n2-07-1	2397	s	0	0	0	0	0	0	0	0	0	0	0	0	10.1273
	410	19630	5	xrn1n2-07	xrn1n2-07-5	2967	g1	2	2	11	11	3	3	11	13	2	9	2	9	12.5356	1	0	4	2	1	11				411	19637	3	xrn1n2-08	xrn1n2-08-3	3022	s	0	0	3	3	0	0	2	2	0	1	0	2	12.768
	411	19640	6	xrn1n2-08	xrn1n2-08-6	1875	g1	0	0	6	7	0	0	6	8	0	7	0	7	7.92188	0	0	1	0	0	7				411	19643	9	xrn1n2-08	xrn1n2-08-9	3894	s	1	1	6	6	1	2	4	5	1	3	1	4	16.4522
	411	19642	8	xrn1n2-08	xrn1n2-08-8	4139	g1	0	0	4	4	0	0	1	2	0	2	0	1	17.4873	0	0	1	3	0	1				411	19644	10	xrn1n2-08	xrn1n2-08-10	3440	s	2	2	7	13	1	1	6	7	2	7	1	7	14.534
	411	19656	22	xrn1n2-08	xrn1n2-08-22	2605	g1	7	6	5	5	6	6	4	4	4	3	4	3	11.0061	2	2	1	2	1	7				411	19645	11	xrn1n2-08	xrn1n2-08-11	2472	s	2	1	9	10	1	1	9	12	0	7	1	11	10.4442
	412	19675	19	xrn1n2-09	xrn1n2-09-19	2271	g1	0	0	2	1	0	0	0	0	0	0	0	0	9.59498	0	0	0	1	0	0				412	19659	3	xrn1n2-09	xrn1n2-09-3	3445	s	1	1	9	8	1	2	9	10	1	7	1	7	14.5551
	413	19695	7	xrn1n2-10	xrn1n2-10-7	3944	g1	0	0	2	1	0	0	2	2	0	1	0	1	16.6634	0	0	1	0	0	1				412	19669	13	xrn1n2-09	xrn1n2-09-13	3211	s	0	0	3	3	1	1	2	3	0	1	0	1	13.5665
	413	19699	11	xrn1n2-10	xrn1n2-10-11	2463	g1	2	2	8	9	3	3	10	16	2	8	1	11	10.4062	2	1	5	0	1	12				412	19683	27	xrn1n2-09	xrn1n2-09-27	2572	s	0	0	11	11	0	0	9	10	0	7	0	10	10.8667
	413	19712	24	xrn1n2-10	xrn1n2-10-24	2470	g1	0	0	6	6	1	1	4	4	0	4	0	4	10.4358	1	0	0	2	1	4				413	19689	1	xrn1n2-10	xrn1n2-10-1	2403	s	0	0	2	2	0	0	5	5	0	1	0	3	10.1527
	414	19726	6	xrn1n2-11	xrn1n2-11-6	1799	g1	3	2	9	8	1	2	9	10	2	7	0	8	7.60078	2	2	2	0	2	8				413	19702	14	xrn1n2-10	xrn1n2-10-14	3512	s	1	1	4	4	0	0	3	3	0	2	0	2	14.8382
	414	19731	11	xrn1n2-11	xrn1n2-11-11	1818	g1	1	1	5	5	2	2	3	4	1	2	1	3	7.68105	1	0	1	2	1	4				413	19706	18	xrn1n2-10	xrn1n2-10-18	2759	s	2	2	6	7	2	2	9	12	1	3	2	10	11.6568
	414	19733	13	xrn1n2-11	xrn1n2-11-13	1764	g1	0	0	1	1	1	1	4	5	0	1	0	3	7.4529	1	0	2	0	1	3				413	19708	20	xrn1n2-10	xrn1n2-10-20	2813	s	1	1	12	15	1	2	10	14	1	12	1	11	11.8849
	414	19738	18	xrn1n2-11	xrn1n2-11-18	1901	g1	1	1	0	0	0	0	0	0	0	0	0	0	8.03172	0	1	0	0	0	0				413	19711	23	xrn1n2-10	xrn1n2-10-23	2598	s	0	0	3	4	0	0	3	3	0	3	0	3	10.9766
	414	19739	19	xrn1n2-11	xrn1n2-11-19	2509	g1	1	1	9	10	0	0	8	12	1	6	0	8	10.6005	0	1	4	2	0	8				414	19724	4	xrn1n2-11	xrn1n2-11-4	4377	s	1	1	8	8	0	0	8	7	0	5	0	6	18.4928
	415	19749	2	xrn1n2-12	xrn1n2-12-2	1921	g1	2	2	8	7	1	1	4	5	2	4	1	4	8.11623	0	1	1	3	1	5				414	19730	10	xrn1n2-11	xrn1n2-11-10	2244	s	0	0	7	8	0	0	1	1	0	1	0	1	9.4809
	415	19754	7	xrn1n2-12	xrn1n2-12-7	1612	g1	1	1	0	0	1	1	0	0	1	0	1	0	6.8107	0	0	0	0	1	1				414	19732	12	xrn1n2-11	xrn1n2-11-12	2403	s	0	0	1	1	0	0	0	0	0	0	0	0	10.1527
	415	19755	8	xrn1n2-12	xrn1n2-12-8	2734	g1	0	0	2	3	1	2	3	4	0	1	1	2	11.5512	1	0	2	1	2	3				414	19747	27	xrn1n2-11	xrn1n2-11-27	3328	s	1	1	4	5	2	2	4	4	0	3	1	3	14.0608
	415	19762	15	xrn1n2-12	xrn1n2-12-15	3067	g1	1	1	6	7	1	2	7	7	1	5	1	5	12.9581	1	0	2	2	2	6				415	19752	5	xrn1n2-12	xrn1n2-12-5	2499	s	0	0	5	7	1	3	6	7	0	5	0	6	10.5583
	415	19768	21	xrn1n2-12	xrn1n2-12-21	1461	g1	0	0	0	0	0	0	0	0	0	0	0	0	6.17273	0	0	0	0	0	0				415	19756	9	xrn1n2-12	xrn1n2-12-9	2458	s	0	0	10	8	0	0	6	6	0	5	0	6	10.3851
	415	19774	27	xrn1n2-12	xrn1n2-12-27	2174	g1	5	5	0	0	5	6	1	1	3	0	3	1	9.18515	3	2	0	0	2	4				415	19777	30	xrn1n2-12	xrn1n2-12-30	3908	s	6	6	2	2	4	3	1	1	1	1	3	1	16.5113
	416	19782	4	xrn1n2-13	xrn1n2-13-4	2305	g1	0	0	0	0	0	0	0	0	0	0	0	0	9.73863	0	0	0	0	0	0				416	19779	1	xrn1n2-13	xrn1n2-13-1	3187	s	1	0	3	2	1	1	3	4	0	1	0	1	13.4651
	416	19787	9	xrn1n2-13	xrn1n2-13-9	3687	g1	3	3	15	15	3	5	11	13	3	10	2	11	15.5776	3	1	2	4	3	13				416	19783	5	xrn1n2-13	xrn1n2-13-5	4145	s	0	0	5	5	0	0	3	3	0	1	0	2	17.5126
	416	19791	13	xrn1n2-13	xrn1n2-13-13	4202	g1	2	1	8	7	4	4	10	10	1	6	1	8	17.7535	3	0	2	0	1	9				416	19786	8	xrn1n2-13	xrn1n2-13-8	3001	s	1	1	3	3	0	0	3	3	0	1	0	1	12.6792
	416	19800	22	xrn1n2-13	xrn1n2-13-22	3400	g1	0	0	9	9	0	0	14	16	0	9	0	10	14.365	0	0	6	0	0	10				416	19793	15	xrn1n2-13	xrn1n2-13-15	3443	s	1	1	10	7	1	1	6	4	1	3	1	4	14.5467
	416	19801	23	xrn1n2-13	xrn1n2-13-23	1896	g1	0	0	4	4	0	0	3	3	0	2	0	3	8.0106	0	0	0	1	0	3				416	19795	17	xrn1n2-13	xrn1n2-13-17	2273	s	1	1	6	4	2	2	6	6	1	3	1	5	9.60343
	416	19805	27	xrn1n2-13	xrn1n2-13-27	1648	g1	0	0	2	1	0	0	0	0	0	0	0	0	6.9628	0	0	0	1	0	0				416	19806	28	xrn1n2-13	xrn1n2-13-28	2238	s	0	0	2	1	1	1	1	0	0	0	0	0	9.45555
	417	19813	2	xrn1n2-14	xrn1n2-14-2	1924	g1	1	2	5	6	2	4	8	8	2	5	3	6	8.1289	1	0	2	0	3	9				417	19817	6	xrn1n2-14	xrn1n2-14-6	1583	s	0	0	1	1	0	0	1	0	0	0	0	0	6.68818
	417	19814	3	xrn1n2-14	xrn1n2-14-3	2087	g1	2	2	11	11	1	2	11	15	1	10	1	12	8.81757	1	1	3	0	2	13				417	19818	7	xrn1n2-14	xrn1n2-14-7	2389	s	0	0	11	12	0	0	8	9	0	9	0	8	10.0935
	417	19832	21	xrn1n2-14	xrn1n2-14-21	1686	g1	0	0	0	0	0	0	0	0	0	0	0	0	7.12335	0	0	0	0	0	0				417	19821	10	xrn1n2-14	xrn1n2-14-10	3332	s	2	2	8	8	2	2	10	12	2	5	2	9	14.0777
	418	19857	9	xrn1n2-15	xrn1n2-15-9	2235	g1	1	1	6	5	1	1	7	7	1	2	1	5	9.44288	0	0	2	0	1	6				417	19825	14	xrn1n2-14	xrn1n2-14-14	1863	s	0	0	1	1	0	0	1	1	0	0	0	0	7.87118
	418	19860	12	xrn1n2-15	xrn1n2-15-12	1644	g1	0	0	4	4	0	0	2	1	0	2	0	1	6.9459	0	0	0	3	0	1				417	19826	15	xrn1n2-14	xrn1n2-14-15	2687	s	1	1	4	4	2	3	9	9	1	3	2	7	11.3526
	418	19862	14	xrn1n2-15	xrn1n2-15-14	2055	g1	0	0	2	2	1	1	5	6	0	2	0	3	8.68238	1	0	3	0	1	3				417	19834	23	xrn1n2-14	xrn1n2-14-23	2026	s	0	0	5	6	0	0	6	8	0	5	0	5	8.55985
	418	19865	17	xrn1n2-15	xrn1n2-15-17	2490	g1	2	3	5	5	1	3	9	10	3	3	2	9	10.5203	1	1	1	0	3	11				417	19837	26	xrn1n2-14	xrn1n2-14-26	3745	s	5	5	3	3	5	6	4	5	4	2	4	4	15.8226
	425	20061	2	xrn1n3-02	xrn1n3-02-2	2282	g1	0	0	1	1	1	1	0	0	0	0	0	0	9.64145	1	0	0	1	1	0				424	20048	4	xrn1n3-01	xrn1n3-01-4	2853	s	1	1	2	2	3	3	4	4	1	2	1	3	12.0539
	425	20065	6	xrn1n3-02	xrn1n3-02-6	3266	g1	1	1	2	2	0	0	2	2	0	2	0	2	13.7989	0	1	0	0	0	2				425	20062	3	xrn1n3-02	xrn1n3-02-3	1512	s	0	0	0	0	0	0	0	0	0	0	0	0	6.3882
	425	20075	16	xrn1n3-02	xrn1n3-02-16	3151	g1	2	2	9	9	1	3	19	21	2	8	1	15	13.313	2	1	6	0	3	16				425	20063	4	xrn1n3-02	xrn1n3-02-4	4002	s	2	2	17	16	1	2	16	21	2	12	1	15	16.9085
	425	20077	18	xrn1n3-02	xrn1n3-02-18	2497	g1	0	0	3	2	0	0	4	4	0	2	0	2	10.5498	0	0	2	0	0	2				425	20070	11	xrn1n3-02	xrn1n3-02-11	3797	s	2	2	2	2	2	3	3	4	2	2	2	3	16.0423
	426	20098	1	xrn1n3-03	xrn1n3-03-1	2375	g1	1	1	7	9	1	1	8	12	1	9	1	10	10.0344	0	0	2	0	1	11				425	20073	14	xrn1n3-02	xrn1n3-02-14	3693	s	2	2	9	6	2	2	10	10	1	5	2	7	15.6029
	426	20109	12	xrn1n3-03	xrn1n3-03-12	1241	g1	0	0	0	0	0	0	0	0	0	0	0	0	5.24323	0	0	0	0	0	0				426	20101	4	xrn1n3-03	xrn1n3-03-4	3839	s	0	0	3	3	0	0	6	6	0	2	0	5	16.2198
	426	20111	14	xrn1n3-03	xrn1n3-03-14	1892	g1	1	1	5	6	1	1	4	4	1	4	1	3	7.9937	0	0	1	3	1	4				426	20102	5	xrn1n3-03	xrn1n3-03-5	3996	s	1	1	1	0	0	0	1	1	0	0	0	1	16.8831
	426	20117	20	xrn1n3-03	xrn1n3-03-20	2476	g1	4	5	7	6	2	3	6	7	4	2	3	4	10.4611	0	2	3	2	2	7				426	20104	7	xrn1n3-03	xrn1n3-03-7	3002	s	1	1	15	16	1	1	16	19	1	14	1	15	12.6835
	426	20120	23	xrn1n3-03	xrn1n3-03-23	3081	g1	2	2	3	3	1	1	2	3	2	1	1	2	13.0172	0	1	1	1	1	3				426	20106	9	xrn1n3-03	xrn1n3-03-9	2134	s	2	2	6	5	1	1	6	6	2	4	1	6	9.01615
	427	20130	4	xrn1n3-04	xrn1n3-04-4	2269	g1	1	1	1	1	0	0	0	0	0	0	0	0	9.58653	0	1	0	1	0	0				426	20112	15	xrn1n3-03	xrn1n3-03-15	3150	s	1	0	11	12	2	2	12	15	0	10	2	12	13.3087
	427	20138	12	xrn1n3-04	xrn1n3-04-12	2676	g1	2	2	9	10	1	1	8	10	1	7	1	7	11.3061	0	1	3	3	1	8				426	20118	21	xrn1n3-03	xrn1n3-03-21	1895	s	2	2	7	6	2	2	5	5	1	3	1	4	8.00638
	428	20151	3	xrn1n3-05	xrn1n3-05-3	2735	g1	1	1	1	0	0	0	1	0	0	0	0	0	11.5554	0	1	0	0	0	0				426	20125	28	xrn1n3-03	xrn1n3-03-28	2707	s	0	0	0	0	1	1	0	0	0	0	0	0	11.4371
	428	20163	15	xrn1n3-05	xrn1n3-05-15	2412	g1	0	0	0	0	0	0	0	0	0	0	0	0	10.1907	0	0	0	0	0	0				428	20153	5	xrn1n3-05	xrn1n3-05-5	3455	s	1	1	2	2	1	1	3	2	0	2	0	2	14.5974
	429	20179	10	xrn1n3-06	xrn1n3-06-10	3087	g1	3	3	9	11	0	0	8	10	2	8	0	8	13.0426	0	3	2	3	0	8				428	20161	13	xrn1n3-05	xrn1n3-05-13	3040	s	0	0	5	6	0	0	2	2	0	0	0	0	12.844
	429	20196	27	xrn1n3-06	xrn1n3-06-27	3143	g1	1	1	0	0	1	0	1	1	0	0	0	1	13.2792	0	1	0	0	1	1				428	20165	17	xrn1n3-05	xrn1n3-05-17	3453	s	3	3	2	2	0	0	2	2	0	2	0	2	14.5889
	429	20198	29	xrn1n3-06	xrn1n3-06-29	2628	g1	8	8	0	0	10	12	0	0	7	0	8	0	11.1033	4	0	0	0	3	8				428	20169	21	xrn1n3-05	xrn1n3-05-21	3665	s	7	8	8	7	7	9	8	9	6	4	7	8	15.4846
	430	20200	1	xrn1n3-07	xrn1n3-07-1	2923	g1	1	1	0	0	1	2	1	1	1	0	1	1	12.3497	1	0	0	0	2	2				429	20173	4	xrn1n3-06	xrn1n3-06-4	2668	s	2	2	9	9	1	1	8	10	2	7	1	8	11.2723
	430	20206	7	xrn1n3-07	xrn1n3-07-7	2046	g1	2	3	6	7	2	3	7	9	3	6	3	6	8.64435	0	0	3	1	2	9				429	20177	8	xrn1n3-06	xrn1n3-06-8	2854	s	1	1	2	2	0	0	1	0	0	0	0	0	12.0582
	430	20211	12	xrn1n3-07	xrn1n3-07-12	2890	g1	0	0	1	1	0	0	1	1	0	0	0	1	12.2103	0	0	0	0	0	1				429	20178	9	xrn1n3-06	xrn1n3-06-9	2783	s	1	0	5	4	1	1	4	4	0	3	0	3	11.7582
	430	20213	14	xrn1n3-07	xrn1n3-07-14	1906	g1	0	0	1	1	1	1	1	1	0	0	0	0	8.05285	1	0	1	1	1	0				429	20188	19	xrn1n3-06	xrn1n3-06-19	3855	s	3	3	8	9	2	2	9	10	2	5	2	10	16.2874
	430	20222	23	xrn1n3-07	xrn1n3-07-23	2281	g1	0	0	3	4	1	1	4	5	0	4	1	4	9.63723	0	0	1	0	1	5				429	20189	20	xrn1n3-06	xrn1n3-06-20	2442	s	2	2	9	8	3	3	5	5	2	5	2	4	10.3175
	430	20224	25	xrn1n3-07	xrn1n3-07-25	3105	g1	2	1	7	7	1	4	9	10	1	6	1	8	13.1186	3	0	2	0	4	9				429	20194	25	xrn1n3-06	xrn1n3-06-25	2971	s	8	7	3	3	5	6	3	3	4	3	4	3	12.5525
	431	20234	4	xrn1n3-08	xrn1n3-08-4	2828	g1	1	1	14	14	1	2	10	11	1	10	1	8	11.9483	1	0	3	6	2	9				430	20202	3	xrn1n3-07	xrn1n3-07-3	3774	s	1	1	8	8	1	1	3	3	1	3	1	3	15.9451
	431	20239	9	xrn1n3-08	xrn1n3-08-9	2000	g1	2	2	3	3	2	2	4	4	2	3	2	4	8.45	0	0	0	0	1	6				430	20214	15	xrn1n3-07	xrn1n3-07-15	2498	s	1	1	9	11	3	3	9	10	1	5	2	6	10.5541
	431	20240	10	xrn1n3-08	xrn1n3-08-10	4082	g1	0	0	1	1	0	0	0	0	0	0	0	0	17.2464	0	0	0	1	0	0				430	20220	21	xrn1n3-07	xrn1n3-07-21	2437	s	1	1	7	8	2	2	3	3	1	2	2	3	10.2963
	431	20241	11	xrn1n3-08	xrn1n3-08-11	4635	g1	2	2	16	20	2	3	19	20	2	16	2	18	19.5829	1	0	2	2	2	20				430	20229	30	xrn1n3-07	xrn1n3-07-30	3449	s	12	15	0	0	11	13	0	0	8	0	9	0	14.572
	431	20242	12	xrn1n3-08	xrn1n3-08-12	1901	g1	1	1	5	5	1	1	6	10	1	4	1	6	8.03172	0	0	4	0	1	7				431	20233	3	xrn1n3-08	xrn1n3-08-3	3402	s	1	1	8	10	0	0	8	8	0	6	0	7	14.3735
	431	20248	18	xrn1n3-08	xrn1n3-08-18	2523	g1	0	0	0	0	0	0	0	0	0	0	0	0	10.6597	0	0	0	0	0	0				431	20235	5	xrn1n3-08	xrn1n3-08-5	2540	s	2	1	1	1	1	2	3	2	1	1	1	1	10.7315
	432	20263	9	xrn1n3-09	xrn1n3-09-9	3170	g1	0	0	1	0	0	0	0	0	0	0	0	0	13.3933	0	0	0	0	0	0				431	20247	17	xrn1n3-08	xrn1n3-08-17	2661	s	2	2	9	7	2	2	9	10	2	5	2	5	11.2427
	433	20274	2	xrn1n3-10	xrn1n3-10-2	2830	g1	3	2	12	15	2	2	12	18	1	12	2	14	11.9568	0	0	4	1	1	16				431	20251	21	xrn1n3-08	xrn1n3-08-21	3317	s	5	5	3	4	5	8	1	1	4	1	5	1	14.0143
	433	20276	4	xrn1n3-10	xrn1n3-10-4	2825	g1	0	0	0	0	0	0	0	0	0	0	0	0	11.9356	0	0	0	0	0	0				432	20255	1	xrn1n3-09	xrn1n3-09-1	3316	s	2	3	11	9	2	2	11	13	2	8	2	7	14.0101
	433	20277	5	xrn1n3-10	xrn1n3-10-5	2351	g1	0	0	10	10	0	0	8	9	0	6	0	7	9.93298	0	0	2	3	0	7				432	20259	5	xrn1n3-09	xrn1n3-09-5	3291	s	0	0	1	1	0	0	0	0	0	0	0	0	13.9045
	433	20278	6	xrn1n3-10	xrn1n3-10-6	2868	g1	2	2	6	8	0	0	5	9	2	6	0	8	12.1173	0	2	1	0	0	8				432	20264	10	xrn1n3-09	xrn1n3-09-10	2580	s	0	0	10	13	2	2	7	8	0	9	2	8	10.9005
	434	20292	7	xrn1n3-11	xrn1n3-11-7	1946	g1	2	2	7	7	2	2	4	4	2	5	2	4	8.22185	0	0	0	3	1	6				432	20267	13	xrn1n3-09	xrn1n3-09-13	3481	s	3	4	11	12	1	2	10	13	4	7	1	12	14.7072
	434	20295	10	xrn1n3-11	xrn1n3-11-10	1668	g1	1	1	7	6	1	2	7	7	1	5	1	5	7.0473	1	0	2	1	2	6				433	20273	1	xrn1n3-10	xrn1n3-10-1	2721	s	0	0	9	8	2	2	7	8	0	5	2	6	11.4962
	434	20297	12	xrn1n3-11	xrn1n3-11-12	4492	g1	0	0	13	12	2	2	14	16	0	12	1	13	18.9787	1	0	3	0	1	14				433	20279	7	xrn1n3-10	xrn1n3-10-7	2823	s	1	1	4	4	1	2	1	1	1	1	1	1	11.9272
	434	20299	14	xrn1n3-11	xrn1n3-11-14	2139	g1	0	0	2	2	1	1	2	1	0	0	1	1	9.03727	0	0	0	1	1	2				434	20287	2	xrn1n3-11	xrn1n3-11-2	1872	s	2	1	6	5	0	0	3	3	1	1	0	3	7.9092
	434	20301	16	xrn1n3-11	xrn1n3-11-16	1968	g1	1	1	3	3	0	0	0	0	0	0	0	0	8.3148	0	1	0	3	0	0				434	20296	11	xrn1n3-11	xrn1n3-11-11	2245	s	0	0	1	1	0	0	0	0	0	0	0	0	9.48513
	434	20302	17	xrn1n3-11	xrn1n3-11-17	4523	g1	0	0	6	29	1	1	8	8	0	6	0	7	19.1097	1	0	1	22	1	7				434	20305	20	xrn1n3-11	xrn1n3-11-20	3415	s	1	1	10	12	2	2	12	13	1	11	2	9	14.4284
	435	20323	11	xrn1n3-12	xrn1n3-12-11	1840	g1	0	0	6	5	0	0	5	6	0	5	0	5	7.774	0	0	1	0	0	5				434	20306	21	xrn1n3-11	xrn1n3-11-21	2455	s	2	1	2	2	1	2	2	1	1	1	1	1	10.3724
	435	20324	12	xrn1n3-12	xrn1n3-12-12	3551	g1	0	0	3	1	1	1	8	9	0	0	0	3	15.003	1	0	6	0	1	3				435	20331	19	xrn1n3-12	xrn1n3-12-19	4523	s	3	3	7	10	2	4	7	7	3	5	2	5	19.1097
	435	20325	13	xrn1n3-12	xrn1n3-12-13	2077	g1	1	1	3	4	2	2	3	4	1	4	1	4	8.77533	1	0	0	0	1	5				436	20338	5	xrn1n3-13	xrn1n3-13-5	3674	s	0	0	1	2	0	0	0	0	0	0	0	0	15.5227
	435	20327	15	xrn1n3-12	xrn1n3-12-15	1801	g1	1	1	7	8	2	3	9	13	1	7	2	9	7.60923	1	0	4	0	2	11				437	20348	1	xrn1n3-14	xrn1n3-14-1	3195	s	1	1	6	8	0	0	5	6	1	5	0	5	13.4989
	436	20340	7	xrn1n3-13	xrn1n3-13-7	3129	g1	1	1	1	1	1	1	0	0	1	0	1	0	13.22	0	0	0	1	1	1				437	20353	6	xrn1n3-14	xrn1n3-14-6	4273	s	2	2	8	10	3	3	6	8	1	6	2	5	18.0534
	436	20342	9	xrn1n3-13	xrn1n3-13-9	3085	g1	1	1	11	15	4	5	12	14	1	11	3	13	13.0341	2	0	1	2	2	16				437	20367	20	xrn1n3-14	xrn1n3-14-20	3723	s	1	1	10	14	2	3	10	13	1	9	1	8	15.7297
	436	20343	10	xrn1n3-13	xrn1n3-13-10	1826	g1	2	2	4	3	1	2	6	7	2	3	1	4	7.71485	1	1	3	0	2	5				438	20378	2	xrn1n3-15	xrn1n3-15-2	2461	s	1	1	6	7	1	0	5	5	1	3	0	4	10.3977
	437	20363	16	xrn1n3-14	xrn1n3-14-16	3100	g1	2	3	8	8	2	5	7	8	3	5	3	7	13.0975	2	0	1	1	4	10				438	20379	3	xrn1n3-15	xrn1n3-15-3	2207	s	0	0	6	7	0	0	3	3	0	2	0	2	9.32458
	437	20366	19	xrn1n3-14	xrn1n3-14-19	2346	g1	1	2	13	16	1	3	10	16	1	15	1	11	9.91185	2	1	5	5	3	12				438	20380	4	xrn1n3-15	xrn1n3-15-4	2763	s	1	1	5	3	1	1	3	3	1	1	1	2	11.6737
	438	20386	10	xrn1n3-15	xrn1n3-15-10	3212	g1	2	2	10	11	2	2	9	10	2	8	2	10	13.5707	0	0	0	1	1	12				438	20392	16	xrn1n3-15	xrn1n3-15-16	2379	s	0	0	6	5	0	0	0	0	0	0	0	0	10.0513
	438	20395	19	xrn1n3-15	xrn1n3-15-19	2469	g1	1	1	3	3	1	1	2	2	1	1	1	2	10.4315	0	0	0	1	1	3				438	20397	21	xrn1n3-15	xrn1n3-15-21	2657	s	1	1	13	16	2	2	12	13	1	12	2	12	11.2258
[truncated: 41 more columns]

## Sheet: rnt1d
150 G1 cells	picture_id	Stained cell_id	Stained cells number	Image file name	Image-Object	Cell area	Phase	Nuc 550 Spots	Nuc 550 RNA	Cyto 550 Spots	Cyto 550 RNA	Nuc 650 Spots	Nuc 650 RNA	Cyto 650 Spots	Cyto 650 RNA	Complete Nuc RNA from 550	Complete Cyto RNA from 550	Complete Nuc RNA from 650	Complete Cyto RNA from 650	Cell area (um2)	Fragment 5' Nuc	Fragment 3' Nuc	Fragment 5' Cyto	Fragment 3' Cyto	Trx (Nuc 650 RNA-Nuc 650 spot+1, if spot number not 0)	Cell Complete RNA from 650 Nuc+Cyto			150 S cells	picture_id	Stained cell_id	Stained cells number	Image file name	Image-Object	Cell area	Phase	Nuc 550 Spots	Nuc 550 RNA	Cyto 550 Spots	Cyto 550 RNA	Nuc 650 Spots	Nuc 650 RNA	Cyto 650 Spots	Cyto 650 RNA	Complete Nuc RNA from 550	Complete Cyto RNA from 550	Complete Nuc RNA from 650	Complete Cyto RNA from 650	Cell area (um2)
	187	8818	3	delta1-01	delta1-01-3	1376	g1	0	0	0	0	0	0	0	0	0	0	0	0	5.8136	0	0	0	0	0	0				187	8831	16	delta1-01	delta1-01-16	1251	s	0	0	3	3	0	0	1	1	0	1	0	1	5.28547
	187	8824	9	delta1-01	delta1-01-9	2230	g1	2	2	8	12	1	1	11	15	2	10	1	14	9.42175	0	1	1	0	1	15				187	8841	26	delta1-01	delta1-01-26	1830	s	0	0	1	1	0	0	0	0	0	0	0	0	7.73175
	187	8829	14	delta1-01	delta1-01-14	1765	g1	0	0	1	1	0	0	1	1	0	0	0	1	7.45713	0	0	0	0	0	1				187	8852	37	delta1-01	delta1-01-37	1579	s	0	0	1	1	0	0	0	0	0	0	0	0	6.67128
	187	8830	15	delta1-01	delta1-01-15	1225	g1	1	2	1	1	1	1	1	1	1	1	1	1	5.17563	0	1	0	0	1	2				187	8855	40	delta1-01	delta1-01-40	2071	s	2	4	5	4	2	2	5	7	2	4	2	5	8.74998
	187	8833	18	delta1-01	delta1-01-18	953	g1	0	0	0	0	0	0	0	0	0	0	0	0	4.02643	0	0	0	0	0	0				188	8881	6	delta1-02	delta1-02-6	1520	s	1	1	3	3	0	0	3	3	0	3	0	3	6.422
	187	8843	28	delta1-01	delta1-01-28	1163	g1	0	0	2	2	0	0	1	0	0	0	0	0	4.91368	0	0	0	2	0	0				188	8891	16	delta1-02	delta1-02-16	1645	s	1	1	1	2	0	0	1	2	0	2	0	2	6.95012
	187	8853	38	delta1-01	delta1-01-38	892	g1	0	0	1	1	0	0	0	0	0	0	0	0	3.7687	0	0	0	1	0	0				188	8903	28	delta1-02	delta1-02-28	1437	s	0	0	0	0	0	0	0	0	0	0	0	0	6.07132
	187	8854	39	delta1-01	delta1-01-39	866	g1	1	1	1	1	2	1	0	0	1	0	1	0	3.65885	0	0	0	1	1	1				188	8904	29	delta1-02	delta1-02-29	1540	s	1	1	4	3	1	1	3	3	1	3	1	3	6.5065
	187	8860	45	delta1-01	delta1-01-45	949	g1	0	0	1	0	0	0	0	0	0	0	0	0	4.00953	0	0	0	0	0	0				188	8917	42	delta1-02	delta1-02-42	1930	s	1	2	8	9	1	1	8	8	1	5	1	6	8.15425
	187	8861	46	delta1-01	delta1-01-46	1043	g1	0	0	1	0	0	0	0	0	0	0	0	0	4.40667	0	0	0	0	0	0				188	8938	63	delta1-02	delta1-02-63	1567	s	1	1	7	8	2	2	6	6	1	4	2	4	6.62058
	187	8863	48	delta1-01	delta1-01-48	918	g1	1	1	1	0	0	0	0	0	0	0	0	0	3.87855	0	1	0	0	0	0				188	8941	66	delta1-02	delta1-02-66	1394	s	0	0	1	1	0	0	0	0	0	0	0	0	5.88965
	187	8864	49	delta1-01	delta1-01-49	900	g1	0	0	2	1	0	0	0	0	0	0	0	0	3.8025	0	0	0	1	0	0				188	8943	68	delta1-02	delta1-02-68	2108	s	2	2	6	7	2	2	4	3	1	4	2	3	8.9063
	187	8865	50	delta1-01	delta1-01-50	1267	g1	0	0	3	2	0	0	3	3	0	1	0	2	5.35308	0	0	1	0	0	2				189	8949	5	delta1-03	delta1-03-5	2516	s	1	1	5	5	1	1	9	9	1	4	0	7	10.6301
	187	8866	51	delta1-01	delta1-01-51	1305	g1	0	0	2	0	0	0	0	0	0	0	0	0	5.51363	0	0	0	0	0	0				189	8955	11	delta1-03	delta1-03-11	2259	s	1	1	10	8	2	2	10	10	1	6	1	5	9.54428
	187	8870	55	delta1-01	delta1-01-55	1800	g1	0	0	7	8	2	3	3	3	0	6	1	3	7.605	2	0	0	5	2	4				189	8965	21	delta1-03	delta1-03-21	1529	s	2	2	8	7	1	3	6	6	2	4	1	2	6.46003
	187	8871	56	delta1-01	delta1-01-56	1157	g1	0	0	1	1	0	0	0	0	0	0	0	0	4.88833	0	0	0	1	0	0				189	8971	27	delta1-03	delta1-03-27	2033	s	2	3	10	14	2	5	9	12	2	12	2	10	8.58943
	187	8873	58	delta1-01	delta1-01-58	1642	g1	2	0	2	2	0	0	1	0	0	0	0	0	6.93745	0	0	0	2	0	0				189	8988	44	delta1-03	delta1-03-44	1733	s	2	3	10	15	1	3	7	9	2	8	1	9	7.32193
	187	8875	60	delta1-01	delta1-01-60	1353	g1	0	0	2	2	0	0	1	1	0	1	0	1	5.71643	0	0	0	1	0	1				189	9002	58	delta1-03	delta1-03-58	2444	s	1	1	4	4	1	1	2	2	1	2	1	2	10.3259
	188	8878	3	delta1-02	delta1-02-3	1143	g1	0	0	0	0	0	0	0	0	0	0	0	0	4.82918	0	0	0	0	0	0				189	9005	61	delta1-03	delta1-03-61	1068	s	0	0	0	0	0	0	0	0	0	0	0	0	4.5123
	188	8879	4	delta1-02	delta1-02-4	1329	g1	0	0	1	1	0	0	0	0	0	0	0	0	5.61503	0	0	0	1	0	0				189	9016	72	delta1-03	delta1-03-72	1583	s	2	3	8	7	1	1	6	6	1	7	1	5	6.68818
	188	8889	14	delta1-02	delta1-02-14	3652	g1	1	1	4	5	1	1	1	0	0	0	1	0	15.4297	0	0	0	5	1	1				189	9028	84	delta1-03	delta1-03-84	1918	s	2	2	8	10	1	1	10	11	1	8	1	9	8.10355
	188	8890	15	delta1-02	delta1-02-15	831	g1	0	0	0	0	0	0	0	0	0	0	0	0	3.51098	0	0	0	0	0	0				189	9044	100	delta1-03	delta1-03-100	2105	s	3	3	0	0	1	1	0	0	1	0	1	0	8.89363
	188	8894	19	delta1-02	delta1-02-19	921	g1	0	0	2	1	0	0	0	0	0	0	0	0	3.89123	0	0	0	1	0	0				190	9062	18	delta1-04	delta1-04-18	1051	s	0	0	1	0	0	0	0	0	0	0	0	0	4.44048
	188	8900	25	delta1-02	delta1-02-25	1233	g1	0	0	0	0	0	0	0	0	0	0	0	0	5.20942	0	0	0	0	0	0				190	9066	22	delta1-04	delta1-04-22	3089	s	2	2	12	11	3	3	12	12	2	7	3	12	13.051
	188	8901	26	delta1-02	delta1-02-26	961	g1	0	0	1	1	0	0	0	0	0	0	0	0	4.06022	0	0	0	1	0	0				190	9071	27	delta1-04	delta1-04-27	1818	s	0	0	0	0	0	0	0	0	0	0	0	0	7.68105
	188	8902	27	delta1-02	delta1-02-27	1439	g1	0	0	0	0	1	0	0	0	0	0	0	0	6.07977	0	0	0	0	1	0				190	9085	41	delta1-04	delta1-04-41	1931	s	1	1	11	11	1	1	10	12	1	6	1	9	8.15848
	188	8911	36	delta1-02	delta1-02-36	1096	g1	1	0	1	2	1	0	1	1	0	0	0	0	4.6306	0	0	1	2	1	0				190	9089	45	delta1-04	delta1-04-45	1645	s	2	2	8	8	2	2	7	8	2	5	2	6	6.95012
	188	8912	37	delta1-02	delta1-02-37	1782	g1	0	0	3	3	0	0	2	2	0	2	0	2	7.52895	0	0	0	1	0	2				190	9102	58	delta1-04	delta1-04-58	1660	s	1	1	7	5	1	1	6	6	1	4	1	5	7.0135
	188	8914	39	delta1-02	delta1-02-39	1394	g1	1	0	1	1	0	0	0	0	0	0	0	0	5.88965	0	0	0	1	0	0				190	9115	71	delta1-04	delta1-04-71	1710	s	0	0	1	1	1	1	3	4	0	1	0	3	7.22475
	188	8921	46	delta1-02	delta1-02-46	1371	g1	0	0	0	0	0	0	1	1	0	0	0	0	5.79248	0	0	1	0	0	0				190	9118	74	delta1-04	delta1-04-74	2167	s	0	0	12	17	1	1	11	14	0	14	1	13	9.15558
	188	8922	47	delta1-02	delta1-02-47	1769	g1	0	0	0	0	0	0	0	0	0	0	0	0	7.47403	0	0	0	0	0	0				190	9121	77	delta1-04	delta1-04-77	1624	s	2	2	7	11	1	1	7	7	1	6	1	6	6.8614
	188	8924	49	delta1-02	delta1-02-49	1202	g1	0	0	1	9	0	0	1	15	0	9	0	9	5.07845	0	0	6	0	0	9				190	9130	86	delta1-04	delta1-04-86	1859	s	1	1	8	7	2	2	7	8	1	5	2	6	7.85428
	188	8927	52	delta1-02	delta1-02-52	1724	g1	0	0	1	1	0	0	0	0	0	0	0	0	7.2839	0	0	0	1	0	0				190	9141	97	delta1-04	delta1-04-97	3058	s	2	2	0	0	3	1	0	0	1	0	1	0	12.9201
	188	8928	53	delta1-02	delta1-02-53	1349	g1	0	0	2	2	1	1	1	1	0	1	1	1	5.69953	0	0	0	1	1	2				191	9148	6	delta1-05	delta1-05-6	2142	s	2	2	8	9	1	3	5	5	1	8	2	4	9.04995
	188	8929	54	delta1-02	delta1-02-54	1191	g1	0	0	0	0	0	0	0	0	0	0	0	0	5.03198	0	0	0	0	0	0				191	9163	21	delta1-05	delta1-05-21	1226	s	1	1	0	0	1	1	0	0	1	0	1	0	5.17985
	188	8932	57	delta1-02	delta1-02-57	1869	g1	2	2	9	14	2	2	5	8	2	8	1	6	7.89653	1	1	2	8	1	7				191	9168	26	delta1-05	delta1-05-26	2236	s	3	2	9	11	2	5	5	7	2	8	1	6	9.4471
	188	8934	59	delta1-02	delta1-02-59	1008	g1	0	0	0	0	0	0	1	0	0	0	0	0	4.2588	0	0	0	0	0	0				191	9170	28	delta1-05	delta1-05-28	2346	s	1	1	6	8	1	2	5	5	1	5	1	4	9.91185
	188	8935	60	delta1-02	delta1-02-60	970	g1	0	0	1	1	0	0	1	0	0	0	0	0	4.09825	0	0	0	1	0	0				191	9171	29	delta1-05	delta1-05-29	2069	s	2	3	11	15	3	4	8	9	3	10	4	9	8.74153
	188	8937	62	delta1-02	delta1-02-62	2203	g1	1	1	7	7	1	1	10	11	1	7	1	8	9.30767	0	0	3	0	1	9				191	9182	40	delta1-05	delta1-05-40	2705	s	0	0	5	8	0	0	4	6	0	6	0	5	11.4286
	188	8940	65	delta1-02	delta1-02-65	1702	g1	1	1	0	0	2	2	0	0	0	0	1	0	7.19095	1	0	0	0	1	1				191	9184	42	delta1-05	delta1-05-42	2506	s	0	0	1	1	0	0	1	1	0	1	0	1	10.5879
	188	8942	67	delta1-02	delta1-02-67	1171	g1	0	0	0	0	0	0	0	0	0	0	0	0	4.94748	0	0	0	0	0	0				191	9187	45	delta1-05	delta1-05-45	2175	s	3	4	6	9	2	3	8	10	3	7	2	9	9.18938
	189	8945	1	delta1-03	delta1-03-1	1565	g1	1	1	6	6	1	1	8	8	1	6	1	8	6.61213	0	0	0	0	1	9				191	9191	49	delta1-05	delta1-05-49	1032	s	0	0	1	2	1	1	0	0	0	0	0	0	4.3602
	189	8954	10	delta1-03	delta1-03-10	887	g1	0	0	0	0	0	0	0	0	0	0	0	0	3.74758	0	0	0	0	0	0				191	9194	52	delta1-05	delta1-05-52	2171	s	2	2	5	6	2	2	5	5	2	3	2	4	9.17248
	189	8958	14	delta1-03	delta1-03-14	2088	g1	2	2	8	10	1	3	9	10	2	8	1	8	8.8218	2	1	2	2	3	9				191	9197	55	delta1-05	delta1-05-55	2872	s	0	0	8	12	1	2	4	5	0	7	1	5	12.1342
	189	8960	16	delta1-03	delta1-03-16	957	g1	0	0	0	0	0	0	0	0	0	0	0	0	4.04333	0	0	0	0	0	0				191	9201	59	delta1-05	delta1-05-59	1389	s	0	0	0	0	0	0	0	0	0	0	0	0	5.86852
	189	8962	18	delta1-03	delta1-03-18	1119	g1	0	0	1	1	0	0	2	2	0	1	0	1	4.72778	0	0	1	0	0	1				192	9219	11	delta1-06	delta1-06-11	1814	s	2	2	5	5	2	3	4	4	2	5	2	4	7.66415
	189	8963	19	delta1-03	delta1-03-19	1037	g1	0	0	0	0	0	0	1	0	0	0	0	0	4.38133	0	0	0	0	0	0				192	9227	19	delta1-06	delta1-06-19	1238	s	0	0	1	1	0	0	2	2	0	0	0	0	5.23055
	189	8967	23	delta1-03	delta1-03-23	1598	g1	1	1	2	2	0	0	2	3	1	1	0	2	6.75155	0	1	1	0	0	2				192	9246	38	delta1-06	delta1-06-38	1592	s	1	0	4	5	1	1	3	4	0	2	1	3	6.7262
	189	8968	24	delta1-03	delta1-03-24	1445	g1	1	1	2	1	1	2	1	1	1	1	1	1	6.10513	1	0	0	0	2	2				194	9367	29	delta1-08	delta1-08-29	2733	s	1	1	6	5	1	2	8	9	1	4	1	7	11.5469
	189	8969	25	delta1-03	delta1-03-25	1023	g1	0	0	1	1	0	0	1	1	0	1	0	1	4.32218	0	0	0	0	0	1				194	9389	51	delta1-08	delta1-08-51	2138	s	0	0	12	10	1	1	10	10	0	6	1	7	9.03305
	197	9505	1	delta2-01	delta2-01-1	1990	g1	1	1	8	10	1	2	9	10	1	9	1	8	8.40775	1	0	2	2	2	9				197	9506	2	delta2-01	delta2-01-2	1811	s	1	1	7	11	1	1	2	1	0	3	1	1	7.65148
	197	9508	4	delta2-01	delta2-01-4	2180	g1	0	0	3	3	0	0	2	2	0	2	0	2	9.2105	0	0	0	1	0	2				197	9538	34	delta2-01	delta2-01-34	3305	s	3	2	8	13	2	2	8	9	1	9	2	9	13.9636
	197	9510	6	delta2-01	delta2-01-6	2453	g1	0	0	5	5	0	0	6	6	0	4	0	4	10.3639	0	0	2	1	0	4				197	9552	48	delta2-01	delta2-01-48	2081	s	0	0	9	15	2	3	8	9	0	9	2	9	8.79223
	197	9513	9	delta2-01	delta2-01-9	2459	g1	2	1	4	5	1	1	5	5	0	2	0	4	10.3893	1	1	1	1	1	4				197	9562	58	delta2-01	delta2-01-58	2807	s	1	0	1	1	0	0	1	2	0	1	0	1	11.8596
	197	9524	20	delta2-01	delta2-01-20	3760	g1	2	2	12	17	3	4	10	11	2	13	2	10	15.886	2	0	1	7	2	12				197	9564	60	delta2-01	delta2-01-60	2482	s	2	2	6	9	1	2	6	7	1	7	0	7	10.4865
	197	9526	22	delta2-01	delta2-01-22	1456	g1	0	0	1	1	0	0	1	1	0	1	0	1	6.1516	0	0	0	0	0	1				197	9589	85	delta2-01	delta2-01-85	2688	s	0	0	6	6	0	0	5	5	0	5	0	5	11.3568
	197	9529	25	delta2-01	delta2-01-25	1699	g1	0	0	1	2	0	0	1	1	0	1	0	1	7.17828	0	0	0	1	0	1				197	9610	106	delta2-01	delta2-01-106	3121	s	11	17	4	3	14	18	3	3	10	3	15	2	13.1862
	197	9530	26	delta2-01	delta2-01-26	3346	g1	1	1	5	6	2	4	2	3	1	2	1	2	14.1369	3	0	1	4	3	3				198	9612	2	delta2-02	delta2-02-2	1849	s	0	0	1	0	0	0	0	0	0	0	0	0	7.81203
	197	9533	29	delta2-01	delta2-01-29	1104	g1	0	0	0	0	0	0	0	0	0	0	0	0	4.6644	0	0	0	0	0	0				198	9619	9	delta2-02	delta2-02-9	2137	s	0	0	0	0	0	0	0	0	0	0	0	0	9.02883
	197	9545	41	delta2-01	delta2-01-41	2569	g1	1	2	12	16	1	4	13	17	2	11	2	14	10.854	2	0	3	2	4	16				198	9620	10	delta2-02	delta2-02-10	2164	s	1	1	9	10	2	3	8	8	1	8	1	7	9.1429
	197	9561	57	delta2-01	delta2-01-57	1581	g1	2	2	8	8	1	1	7	9	2	8	1	6	6.67973	0	1	3	2	1	7				198	9621	11	delta2-02	delta2-02-11	1817	s	1	1	3	3	1	1	4	4	1	3	1	4	7.67683
	197	9563	59	delta2-01	delta2-01-59	1433	g1	0	0	4	5	0	0	3	7	0	4	0	3	6.05443	0	0	4	2	0	3				198	9624	14	delta2-02	delta2-02-14	2686	s	1	1	9	10	0	0	8	8	0	6	0	7	11.3483
	197	9567	63	delta2-01	delta2-01-63	1048	g1	0	0	2	1	0	0	0	0	0	0	0	0	4.4278	0	0	0	1	0	0				198	9626	16	delta2-02	delta2-02-16	1856	s	0	0	1	1	0	0	0	0	0	0	0	0	7.8416
	197	9570	66	delta2-01	delta2-01-66	975	g1	0	0	2	1	0	0	1	1	0	0	0	0	4.11937	0	0	1	1	0	0				198	9636	26	delta2-02	delta2-02-26	1824	s	1	1	7	7	1	1	5	4	0	4	1	4	7.7064
	197	9571	67	delta2-01	delta2-01-67	1200	g1	0	0	1	1	0	0	0	0	0	0	0	0	5.07	0	0	0	1	0	0				198	9638	28	delta2-02	delta2-02-28	1739	s	2	2	5	6	2	2	5	5	1	3	1	5	7.34728
	197	9572	68	delta2-01	delta2-01-68	1810	g1	2	3	8	6	3	3	9	10	2	5	2	8	7.64725	1	1	2	0	1	10				198	9670	60	delta2-02	delta2-02-60	2436	s	1	2	10	10	1	2	11	11	2	8	2	10	10.2921
	197	9573	69	delta2-01	delta2-01-69	1224	g1	0	0	3	2	1	1	1	1	0	1	0	1	5.1714	1	0	0	1	1	1				199	9688	14	delta2-03	delta2-03-14	3261	s	2	3	10	15	2	6	7	9	1	10	1	8	13.7777
	197	9579	75	delta2-01	delta2-01-75	810	g1	0	0	0	0	0	0	0	0	0	0	0	0	3.42225	0	0	0	0	0	0				199	9692	18	delta2-03	delta2-03-18	1419	s	1	1	6	5	2	2	5	5	1	5	2	5	5.99528
	197	9587	83	delta2-01	delta2-01-83	1112	g1	1	1	3	3	1	1	0	0	1	0	1	0	4.6982	0	0	0	3	1	1				199	9700	26	delta2-03	delta2-03-26	1870	s	2	2	9	11	1	2	9	10	2	9	1	9	7.90075
	197	9591	87	delta2-01	delta2-01-87	2330	g1	0	0	5	5	1	1	2	2	0	0	0	2	9.84425	1	0	0	3	1	2				199	9707	33	delta2-03	delta2-03-33	1738	s	0	0	1	0	0	0	0	0	0	0	0	0	7.34305
	197	9593	89	delta2-01	delta2-01-89	1740	g1	2	2	6	7	1	1	5	5	1	3	1	3	7.3515	0	1	2	4	1	4				199	9714	40	delta2-03	delta2-03-40	1146	s	0	0	1	1	0	0	0	0	0	0	0	0	4.84185
	197	9595	91	delta2-01	delta2-01-91	1734	g1	0	0	0	0	0	0	0	0	0	0	0	0	7.32615	0	0	0	0	0	0				199	9760	86	delta2-03	delta2-03-86	1693	s	1	0	6	5	1	2	6	6	0	4	0	5	7.15293
	197	9596	92	delta2-01	delta2-01-92	1274	g1	0	0	2	2	0	0	1	1	0	1	0	1	5.38265	0	0	0	1	0	1				200	9785	4	delta2-04	delta2-04-4	3153	s	3	3	13	18	2	2	10	12	3	10	1	10	13.3214
	197	9609	105	delta2-01	delta2-01-105	3160	g1	0	0	9	9	2	2	13	13	0	6	0	7	13.351	2	0	6	2	1	7				200	9791	10	delta2-04	delta2-04-10	1469	s	1	1	1	0	0	0	1	0	0	0	0	0	6.20653
	198	9611	1	delta2-02	delta2-02-1	1002	g1	0	0	2	2	0	0	0	0	0	0	0	0	4.23345	0	0	0	2	0	0				200	9796	15	delta2-04	delta2-04-15	1938	s	1	1	5	4	1	1	3	3	1	3	1	3	8.18805
	198	9613	3	delta2-02	delta2-02-3	2080	g1	2	2	8	10	1	1	7	8	1	9	1	8	8.788	0	1	0	2	1	9				200	9801	20	delta2-04	delta2-04-20	1099	s	0	0	1	1	0	0	0	0	0	0	0	0	4.64328
	198	9618	8	delta2-02	delta2-02-8	1602	g1	1	0	1	1	0	0	1	1	0	1	0	1	6.76845	0	0	0	0	0	1				200	9802	21	delta2-04	delta2-04-21	2354	s	0	0	5	7	1	1	3	5	0	6	1	4	9.94565
	198	9625	15	delta2-02	delta2-02-15	877	g1	0	0	1	1	0	0	0	0	0	0	0	0	3.70533	0	0	0	1	0	0				200	9803	22	delta2-04	delta2-04-22	2453	s	1	1	7	10	2	2	7	9	1	8	1	8	10.3639
	198	9630	20	delta2-02	delta2-02-20	1842	g1	0	0	0	0	0	0	0	0	0	0	0	0	7.78245	0	0	0	0	0	0				200	9823	42	delta2-04	delta2-04-42	1870	s	0	0	6	7	0	0	4	4	0	4	0	4	7.90075
	198	9644	34	delta2-02	delta2-02-34	4144	g1	2	3	13	20	2	6	11	14	2	13	3	13	17.5084	3	0	1	7	5	16				200	9826	45	delta2-04	delta2-04-45	2235	s	0	0	1	1	0	0	2	2	0	1	0	1	9.44288
	198	9645	35	delta2-02	delta2-02-35	1288	g1	1	1	2	2	2	2	1	1	1	1	1	1	5.4418	1	0	0	1	1	2				200	9830	49	delta2-04	delta2-04-49	2122	s	2	2	6	5	2	3	4	4	2	4	2	4	8.96545
	198	9649	39	delta2-02	delta2-02-39	772	g1	0	0	1	0	0	0	0	0	0	0	0	0	3.2617	0	0	0	0	0	0				200	9834	53	delta2-04	delta2-04-53	2132	s	0	0	2	5	0	0	0	0	0	0	0	0	9.0077
	198	9654	44	delta2-02	delta2-02-44	824	g1	0	0	1	1	0	0	0	0	0	0	0	0	3.4814	0	0	0	1	0	0				200	9844	63	delta2-04	delta2-04-63	2167	s	0	0	6	6	1	0	3	3	0	2	0	2	9.15558
	198	9658	48	delta2-02	delta2-02-48	1562	g1	0	0	1	1	0	0	0	0	0	0	0	0	6.59945	0	0	0	1	0	0				201	9849	4	delta2-05	delta2-05-4	1780	s	1	1	7	10	1	2	9	10	0	7	1	7	7.5205
	198	9659	49	delta2-02	delta2-02-49	3295	g1	3	3	13	18	1	1	11	15	1	14	1	14	13.9214	0	2	1	4	1	15				201	9857	12	delta2-05	delta2-05-12	2352	s	0	0	0	0	0	0	0	0	0	0	0	0	9.9372
	198	9662	52	delta2-02	delta2-02-52	1264	g1	0	0	2	1	0	0	0	0	0	0	0	0	5.3404	0	0	0	1	0	0				201	9888	43	delta2-05	delta2-05-43	2915	s	1	1	9	13	1	1	10	14	1	11	1	12	12.3159
	198	9664	54	delta2-02	delta2-02-54	1356	g1	1	1	0	0	0	0	1	1	1	0	0	1	5.7291	0	1	0	0	0	1				201	9913	68	delta2-05	delta2-05-68	1878	s	1	1	5	4	1	1	3	3	1	2	1	2	7.93455
	198	9672	62	delta2-02	delta2-02-62	1982	g1	0	0	1	1	0	0	0	0	0	0	0	0	8.37395	0	0	0	1	0	0				201	9930	85	delta2-05	delta2-05-85	2355	s	2	2	5	6	1	1	6	6	2	4	1	6	9.94988
	199	9675	1	delta2-03	delta2-03-1	1486	g1	1	0	0	0	0	0	0	0	0	0	0	0	6.27835	0	0	0	0	0	0				202	9940	9	delta2-06	delta2-06-9	3283	s	2	2	9	8	3	3	10	10	0	6	2	9	13.8707
	199	9679	5	delta2-03	delta2-03-5	2233	g1	1	1	6	8	1	2	5	5	1	5	1	5	9.43443	1	0	0	3	2	6				202	9966	35	delta2-06	delta2-06-35	3149	s	1	1	9	11	2	5	7	8	1	9	1	8	13.3045
	199	9681	7	delta2-03	delta2-03-7	1172	g1	0	0	0	0	0	0	0	0	0	0	0	0	4.9517	0	0	0	0	0	0				202	9977	46	delta2-06	delta2-06-46	1863	s	1	1	8	9	1	2	9	10	1	8	1	9	7.87118
	199	9685	11	delta2-03	delta2-03-11	1566	g1	2	3	6	7	0	0	6	7	2	6	0	7	6.61635	0	3	0	0	0	7				202	9992	61	delta2-06	delta2-06-61	1341	s	0	0	2	1	0	0	2	2	0	1	0	1	5.66573
	199	9687	13	delta2-03	delta2-03-13	2887	g1	0	0	9	10	1	1	7	7	0	7	0	7	12.1976	1	0	0	3	1	7				202	9999	68	delta2-06	delta2-06-68	2831	s	3	2	4	6	3	3	6	6	2	3	2	4	11.961
	199	9691	17	delta2-03	delta2-03-17	2686	g1	1	1	10	13	1	2	8	11	1	8	1	9	11.3483	1	0	2	4	2	10				202	10015	84	delta2-06	delta2-06-84	2048	s	0	0	8	6	2	3	8	9	0	5	2	5	8.6528
	199	9705	31	delta2-03	delta2-03-31	1775	g1	0	0	6	5	0	0	4	4	0	4	0	4	7.49938	0	0	0	1	0	4				203	10025	9	delta2-07	delta2-07-9	2381	s	1	1	7	6	1	1	11	13	1	6	0	7	10.0597
	199	9708	34	delta2-03	delta2-03-34	2503	g1	2	3	10	14	2	3	11	13	2	12	2	12	10.5752	1	1	1	2	2	14				203	10046	30	delta2-07	delta2-07-30	1052	s	0	0	2	1	0	0	1	1	0	1	0	1	4.4447
	199	9712	38	delta2-03	delta2-03-38	1722	g1	0	0	4	3	0	0	1	1	0	1	0	1	7.27545	0	0	0	2	0	1				203	10079	63	delta2-07	delta2-07-63	2866	s	3	3	7	9	2	2	6	4	2	3	1	4	12.1089
	199	9717	43	delta2-03	delta2-03-43	1694	g1	1	1	12	14	2	3	8	10	1	11	2	7	7.15715	1	0	3	7	2	9				204	10100	3	delta2-08	delta2-08-3	1845	s	3	2	8	8	2	2	7	8	2	7	1	7	7.79513
	199	9718	44	delta2-03	delta2-03-44	1164	g1	0	0	1	1	0	0	0	0	0	0	0	0	4.9179	0	0	0	1	0	0				204	10103	6	delta2-08	delta2-08-6	1888	s	2	2	4	3	2	2	5	5	2	2	1	4	7.9768
	199	9719	45	delta2-03	delta2-03-45	2633	g1	1	1	13	25	1	1	10	16	1	20	1	15	11.1244	0	0	1	10	1	16				204	10105	8	delta2-08	delta2-08-8	2505	s	0	0	10	9	2	3	11	12	0	9	1	7	10.5836
	207	10276	1	delta3-01	delta3-01-1	1727	g1	0	0	1	0	0	0	0	0	0	0	0	0	7.29658	0	0	0	0	0	0				207	10279	4	delta3-01	delta3-01-4	2221	s	2	1	7	8	3	3	6	6	1	5	1	6	9.38373
	207	10278	3	delta3-01	delta3-01-3	2170	g1	1	1	10	14	0	0	9	11	0	10	0	9	9.16825	0	1	2	5	0	9				207	10298	23	delta3-01	delta3-01-23	2016	s	1	1	5	8	1	1	6	10	1	6	1	8	8.5176
	207	10286	11	delta3-01	delta3-01-11	1401	g1	0	0	0	0	0	0	0	0	0	0	0	0	5.91922	0	0	0	0	0	0				207	10308	33	delta3-01	delta3-01-33	1910	s	0	0	1	0	0	0	0	0	0	0	0	0	8.06975
	207	10294	19	delta3-01	delta3-01-19	1392	g1	0	0	0	0	0	0	0	0	0	0	0	0	5.8812	0	0	0	0	0	0				207	10318	43	delta3-01	delta3-01-43	2455	s	0	0	9	10	1	1	4	4	0	5	1	4	10.3724
	207	10295	20	delta3-01	delta3-01-20	1522	g1	0	0	1	1	0	0	0	0	0	0	0	0	6.43045	0	0	0	1	0	0				209	10366	3	delta3-03	delta3-03-3	1931	s	1	1	1	1	1	1	1	2	1	1	1	1	8.15848
	207	10297	22	delta3-01	delta3-01-22	877	g1	0	0	3	1	0	0	0	0	0	0	0	0	3.70533	0	0	0	1	0	0				209	10368	5	delta3-03	delta3-03-5	2037	s	2	2	3	4	1	2	6	7	2	4	1	7	8.60633
	207	10299	24	delta3-01	delta3-01-24	1046	g1	0	0	0	0	0	0	0	0	0	0	0	0	4.41935	0	0	0	0	0	0				209	10373	10	delta3-03	delta3-03-10	1823	s	0	0	1	1	0	0	3	2	0	1	0	2	7.70218
	207	10300	25	delta3-01	delta3-01-25	1598	g1	0	0	0	0	0	0	0	0	0	0	0	0	6.75155	0	0	0	0	0	0				209	10374	11	delta3-03	delta3-03-11	2811	s	0	0	7	8	1	1	7	7	0	7	1	7	11.8765
	207	10304	29	delta3-01	delta3-01-29	4634	g1	0	0	3	1	0	0	2	0	0	0	0	0	19.5787	0	0	0	1	0	0				209	10376	13	delta3-03	delta3-03-13	1857	s	0	0	4	3	0	0	4	3	0	1	0	3	7.84583
	207	10311	36	delta3-01	delta3-01-36	1106	g1	0	0	0	0	0	0	0	0	0	0	0	0	4.67285	0	0	0	0	0	0				209	10387	24	delta3-03	delta3-03-24	2542	s	1	1	8	10	3	3	7	12	1	8	2	8	10.74
	207	10313	38	delta3-01	delta3-01-38	1767	g1	0	0	3	5	2	2	3	3	0	3	1	3	7.46558	1	0	0	2	1	4				209	10388	25	delta3-03	delta3-03-25	2245	s	0	0	9	7	2	2	7	7	0	5	2	6	9.48513
	207	10314	39	delta3-01	delta3-01-39	1836	g1	1	1	1	1	0	0	0	0	0	0	0	0	7.7571	0	1	0	1	0	0				210	10403	4	delta3-04	delta3-04-4	1833	s	0	0	10	11	0	0	10	10	0	7	0	9	7.74443
	207	10316	41	delta3-01	delta3-01-41	1130	g1	0	0	0	0	0	0	0	0	0	0	0	0	4.77425	0	0	0	0	0	0				210	10416	17	delta3-04	delta3-04-17	1770	s	1	2	8	9	0	0	7	8	2	5	0	8	7.47825
	207	10317	42	delta3-01	delta3-01-42	2054	g1	3	3	2	2	0	0	2	3	1	1	0	3	8.67815	0	3	0	0	0	3				210	10420	21	delta3-04	delta3-04-21	2616	s	1	1	2	3	1	1	1	1	1	1	1	1	11.0526
	207	10319	44	delta3-01	delta3-01-44	1055	g1	1	0	1	1	0	0	0	0	0	0	0	0	4.45738	0	0	0	1	0	0				210	10425	26	delta3-04	delta3-04-26	1820	s	2	3	8	10	2	3	7	8	3	7	3	8	7.6895
	208	10320	1	delta3-02	delta3-02-1	1602	g1	0	0	0	0	0	0	0	0	0	0	0	0	6.76845	0	0	0	0	0	0				210	10442	43	delta3-04	delta3-04-43	2250	s	1	1	9	9	1	3	6	6	1	5	1	5	9.50625
	208	10321	2	delta3-02	delta3-02-2	1973	g1	0	0	0	0	0	0	0	0	0	0	0	0	8.33593	0	0	0	0	0	0				211	10456	7	delta3-05	delta3-05-7	1702	s	0	0	0	0	1	1	0	0	0	0	1	0	7.19095
	208	10322	3	delta3-02	delta3-02-3	2479	g1	1	1	11	13	2	2	13	17	1	9	1	13	10.4738	1	0	4	0	1	14				211	10465	16	delta3-05	delta3-05-16	938	s	0	0	0	0	0	0	0	0	0	0	0	0	3.96305
	208	10332	13	delta3-02	delta3-02-13	2380	g1	1	2	10	12	1	2	14	15	2	10	2	15	10.0555	0	0	0	0	2	17				211	10471	22	delta3-05	delta3-05-22	1636	s	0	0	1	1	0	0	1	1	0	1	0	1	6.9121
	208	10333	14	delta3-02	delta3-02-14	1742	g1	0	0	1	1	0	0	0	0	0	0	0	0	7.35995	0	0	0	1	0	0				211	10485	36	delta3-05	delta3-05-36	1956	s	0	0	1	0	0	0	3	3	0	0	0	1	8.2641
	208	10334	15	delta3-02	delta3-02-15	2773	g1	2	3	5	7	3	4	4	4	3	3	3	4	11.7159	1	0	0	3	2	7				212	10489	1	delta3-06	delta3-06-1	1919	s	0	0	9	9	1	2	9	9	0	8	0	8	8.10778
	208	10336	17	delta3-02	delta3-02-17	3795	g1	0	0	11	14	2	4	10	12	0	9	1	9	16.0339	3	0	3	5	3	10				212	10499	11	delta3-06	delta3-06-11	1927	s	0	0	2	2	0	0	1	1	0	1	0	1	8.14158
	208	10340	21	delta3-02	delta3-02-21	1650	g1	0	0	0	0	1	0	0	0	0	0	0	0	6.97125	0	0	0	0	1	0				212	10500	12	delta3-06	delta3-06-12	1485	s	0	0	0	0	0	0	0	0	0	0	0	0	6.27413
	208	10341	22	delta3-02	delta3-02-22	1671	g1	1	1	6	6	1	2	5	5	1	2	1	3	7.05998	1	0	2	3	2	4				212	10501	13	delta3-06	delta3-06-13	2163	s	1	1	7	8	2	2	9	9	1	6	1	8	9.13868
	208	10342	23	delta3-02	delta3-02-23	1543	g1	0	0	2	3	0	0	0	0	0	0	0	0	6.51918	0	0	0	3	0	0				212	10510	22	delta3-06	delta3-06-22	1595	s	0	0	0	0	1	1	0	0	0	0	1	0	6.73888
	208	10343	24	delta3-02	delta3-02-24	1108	g1	0	0	0	0	0	0	1	1	0	0	0	1	4.6813	0	0	0	0	0	1				212	10517	29	delta3-06	delta3-06-29	1019	s	0	0	0	0	0	0	0	0	0	0	0	0	4.30527
	208	10348	29	delta3-02	delta3-02-29	880	g1	0	0	1	0	0	0	1	1	0	0	0	0	3.718	0	0	1	0	0	0				212	10523	35	delta3-06	delta3-06-35	1582	s	1	0	1	1	0	0	1	1	0	1	0	1	6.68395
	208	10349	30	delta3-02	delta3-02-30	1575	g1	1	1	4	3	1	1	3	3	1	2	1	2	6.65437	0	0	1	1	1	3				213	10529	1	delta3-07	delta3-07-1	1154	s	0	0	1	1	0	0	0	0	0	0	0	0	4.87565
	208	10350	31	delta3-02	delta3-02-31	1004	g1	0	0	0	0	0	0	0	0	0	0	0	0	4.2419	0	0	0	0	0	0				213	10530	2	delta3-07	delta3-07-2	2645	s	1	1	5	5	2	2	6	8	1	4	1	6	11.1751
	208	10356	37	delta3-02	delta3-02-37	1378	g1	0	0	0	0	0	0	0	0	0	0	0	0	5.82205	0	0	0	0	0	0				214	10569	8	delta3-08	delta3-08-8	1582	s	2	2	4	4	2	2	4	4	2	3	2	4	6.68395
	208	10358	39	delta3-02	delta3-02-39	1849	g1	0	0	0	0	0	0	0	0	0	0	0	0	7.81203	0	0	0	0	0	0				214	10571	10	delta3-08	delta3-08-10	1859	s	0	0	0	0	1	0	0	0	0	0	0	0	7.85428
	208	10360	41	delta3-02	delta3-02-41	1789	g1	0	0	1	1	0	0	1	1	0	1	0	1	7.55853	0	0	0	0	0	1				214	10572	11	delta3-08	delta3-08-11	1388	s	0	0	0	0	0	0	0	0	0	0	0	0	5.8643
	208	10363	44	delta3-02	delta3-02-44	1974	g1	2	2	0	0	2	0	0	0	0	0	0	0	8.34015	0	2	0	0	1	0				214	10574	13	delta3-08	delta3-08-13	2104	s	1	1	4	4	1	1	6	5	1	3	1	5	8.8894
	209	10364	1	delta3-03	delta3-03-1	2184	g1	0	0	3	4	1	1	4	5	0	4	0	4	9.2274	1	0	1	0	1	4				215	10590	1	delta3-09	delta3-09-1	1098	s	0	0	1	1	0	0	0	0	0	0	0	0	4.63905
	209	10369	6	delta3-03	delta3-03-6	1527	g1	0	0	2	1	0	0	0	0	0	0	0	0	6.45158	0	0	0	1	0	0				215	10606	17	delta3-09	delta3-09-17	1612	s	0	0	0	0	0	0	0	0	0	0	0	0	6.8107
	209	10370	7	delta3-03	delta3-03-7	1448	g1	1	1	3	3	1	0	3	3	0	3	0	3	6.1178	0	1	0	0	1	3				215	10624	35	delta3-09	delta3-09-35	1377	s	3	3	5	5	5	5	4	4	3	3	3	4	5.81783
	209	10371	8	delta3-03	delta3-03-8	1109	g1	0	0	1	1	0	0	1	1	0	1	0	1	4.68553	0	0	0	0	0	1				216	10684	45	delta3-10	delta3-10-45	2520	s	1	1	9	10	1	1	9	10	1	7	1	8	10.647
	209	10372	9	delta3-03	delta3-03-9	1382	g1	1	1	0	0	0	0	1	0	0	0	0	0	5.83895	0	1	0	0	0	0				216	10687	48	delta3-10	delta3-10-48	2314	s	0	0	9	11	1	3	8	8	0	7	1	8	9.77665
	209	10375	12	delta3-03	delta3-03-12	1162	g1	1	0	0	0	0	0	0	0	0	0	0	0	4.90945	0	0	0	0	0	0				216	10688	49	delta3-10	delta3-10-49	1817	s	1	0	0	0	0	0	0	0	0	0	0	0	7.67683
	209	10378	15	delta3-03	delta3-03-15	1320	g1	0	0	0	0	2	1	0	0	0	0	0	0	5.577	1	0	0	0	1	0				216	10691	52	delta3-10	delta3-10-52	1985	s	0	0	1	0	0	0	0	0	0	0	0	0	8.38663
	209	10380	17	delta3-03	delta3-03-17	2619	g1	2	3	10	15	1	1	11	15	2	11	1	12	11.0653	0	2	3	3	1	13				216	10694	55	delta3-10	delta3-10-55	1482	s	0	0	0	0	0	0	1	1	0	0	0	1	6.26145
	209	10382	19	delta3-03	delta3-03-19	2014	g1	0	0	0	0	0	0	0	0	0	0	0	0	8.50915	0	0	0	0	0	0				216	10697	58	delta3-10	delta3-10-58	2455	s	7	8	1	1	6	6	1	1	5	1	5	1	10.3724
	209	10384	21	delta3-03	delta3-03-21	1851	g1	1	1	8	12	1	1	7	8	0	8	1	7	7.82048	0	0	1	5	1	8				217	10716	19	delta3-11	delta3-11-19	1783	s	0	0	0	0	0	0	1	0	0	0	0	0	7.53318
	209	10385	22	delta3-03	delta3-03-22	1718	g1	1	1	10	12	2	2	8	9	1	9	1	9	7.25855	1	0	0	3	1	10				217	10719	22	delta3-11	delta3-11-22	2583	s	1	1	7	6	3	3	9	10	1	4	3	6	10.9132
	209	10386	23	delta3-03	delta3-03-23	1287	g1	0	0	0	0	0	0	0	0	0	0	0	0	5.43757	0	0	0	0	0	0				217	10723	26	delta3-11	delta3-11-26	1692	s	1	0	3	2	0	0	2	2	0	2	0	2	7.1487
	209	10393	30	delta3-03	delta3-03-30	1619	g1	0	0	0	0	1	0	0	0	0	0	0	0	6.84028	0	0	0	0	1	0				218	10759	18	delta3-12	delta3-12-18	3162	s	2	2	8	12	1	1	10	16	1	9	1	13	13.3595
	209	10394	31	delta3-03	delta3-03-31	1612	g1	0	0	1	0	0	0	1	0	0	0	0	0	6.8107	0	0	0	0	0	0				218	10773	32	delta3-12	delta3-12-32	1218	s	0	0	1	1	0	0	0	0	0	0	0	0	5.14605
	209	10395	32	delta3-03	delta3-03-32	2152	g1	1	1	2	1	1	1	2	2	1	1	1	2	9.0922	0	0	0	0	1	3				218	10777	36	delta3-12	delta3-12-36	3143	s	5	6	2	3	3	4	1	1	4	1	4	1	13.2792
	209	10397	34	delta3-03	delta3-03-34	2740	g1	0	0	2	2	0	0	0	0	0	0	0	0	11.5765	0	0	0	2	0	0				219	10786	8	delta3-13	delta3-13-8	2490	s	0	0	6	7	2	2	7	7	0	3	2	5	10.5203
	209	10398	35	delta3-03	delta3-03-35	1896	g1	0	0	1	1	0	0	0	0	0	0	0	0	8.0106	0	0	0	1	0	0				219	10789	11	delta3-13	delta3-13-11	2916	s	0	0	6	10	1	1	5	8	0	7	0	7	12.3201
[truncated: 41 more columns]

## Sheet: rrp6drnt1d
150 G1 cells	picture_id	Stained cell_id	Stained cells number	Image file name	Image-Object	Cell area	Phase	Nuc 550 Spots	Nuc 550 RNA	Cyto 550 Spots	Cyto 550 RNA	Nuc 650 Spots	Nuc 650 RNA	Cyto 650 Spots	Cyto 650 RNA	Complete Nuc RNA from 550	Complete Cyto RNA from 550	Complete Nuc RNA from 650	Complete Cyto RNA from 650	Cell area (um2)	Fragment 5' Nuc	Fragment 3' Nuc	Fragment 5' Cyto	Fragment 3' Cyto	Trx (Nuc 650 RNA-Nuc 650 spot+1, if spot number not 0)	Cell Complete RNA from 650 Nuc+Cyto			150 S cells	picture_id	Stained cell_id	Stained cells number	Image file name	Image-Object	Cell area	Phase	Nuc 550 Spots	Nuc 550 RNA	Cyto 550 Spots	Cyto 550 RNA	Nuc 650 Spots	Nuc 650 RNA	Cyto 650 Spots	Cyto 650 RNA	Complete Nuc RNA from 550	Complete Cyto RNA from 550	Complete Nuc RNA from 650	Complete Cyto RNA from 650	Cell area (um2)
	1	1	1	rrp6Drnt1D1-01	rrp6Drnt1D1-01-1	2894	g1	0	0	1	1	0	0	1	1	0	1	0	1	12.2272	0	0	0	0	0	1				1	3	3	rrp6Drnt1D1-01	rrp6Drnt1D1-01-3	2890	s	1	2	6	8	2	2	10	11	1	6	2	11	12.2103
	1	5	5	rrp6Drnt1D1-01	rrp6Drnt1D1-01-5	1123	g1	1	1	0	0	1	1	1	1	1	0	1	0	4.74468	0	0	1	0	1	1				1	4	4	rrp6Drnt1D1-01	rrp6Drnt1D1-01-4	2215	s	2	1	6	7	2	2	5	5	0	2	1	4	9.35838
	1	7	7	rrp6Drnt1D1-01	rrp6Drnt1D1-01-7	2725	g1	0	0	0	0	1	1	0	0	0	0	1	0	11.5131	0	0	0	0	1	1				1	6	6	rrp6Drnt1D1-01	rrp6Drnt1D1-01-6	3039	s	0	0	2	2	0	0	3	3	0	2	0	3	12.8398
	1	8	8	rrp6Drnt1D1-01	rrp6Drnt1D1-01-8	1462	g1	0	0	1	1	0	0	1	2	0	1	0	1	6.17695	0	0	1	0	0	1				2	19	4	rrp6Drnt1D1-02	rrp6Drnt1D1-02-4	2675	s	0	0	0	0	0	0	2	3	0	0	0	2	11.3019
	1	9	9	rrp6Drnt1D1-01	rrp6Drnt1D1-01-9	2174	g1	0	0	1	1	0	0	2	2	0	1	0	2	9.18515	0	0	0	0	0	2				2	24	9	rrp6Drnt1D1-02	rrp6Drnt1D1-02-9	2229	s	1	1	4	5	0	0	7	7	0	3	0	5	9.41752
	1	11	11	rrp6Drnt1D1-01	rrp6Drnt1D1-01-11	1490	g1	0	0	2	1	0	0	1	1	0	1	0	1	6.29525	0	0	0	0	0	1				2	26	11	rrp6Drnt1D1-02	rrp6Drnt1D1-02-11	2089	s	0	0	1	1	0	0	0	0	0	0	0	0	8.82602
	1	12	12	rrp6Drnt1D1-01	rrp6Drnt1D1-01-12	1645	g1	2	2	0	0	0	0	0	0	0	0	0	0	6.95012	0	2	0	0	0	0				2	27	12	rrp6Drnt1D1-02	rrp6Drnt1D1-02-12	2548	s	1	1	2	2	2	2	4	5	1	1	1	3	10.7653
	2	17	2	rrp6Drnt1D1-02	rrp6Drnt1D1-02-2	1818	g1	0	0	2	3	0	0	1	1	0	1	0	1	7.68105	0	0	0	2	0	1				2	39	24	rrp6Drnt1D1-02	rrp6Drnt1D1-02-24	1859	s	1	1	1	1	1	1	0	0	1	0	1	0	7.85428
	2	18	3	rrp6Drnt1D1-02	rrp6Drnt1D1-02-3	1784	g1	0	0	0	0	0	0	1	1	0	0	0	1	7.5374	0	0	0	0	0	1				3	42	1	rrp6Drnt1D1-03	rrp6Drnt1D1-03-1	4114	s	0	0	0	0	0	0	0	0	0	0	0	0	17.3817
	2	20	5	rrp6Drnt1D1-02	rrp6Drnt1D1-02-5	1944	g1	0	0	0	0	1	1	0	0	0	0	0	0	8.2134	1	0	0	0	1	0				3	44	3	rrp6Drnt1D1-03	rrp6Drnt1D1-03-3	2084	s	1	1	1	1	0	0	1	1	0	0	0	0	8.8049
	2	21	6	rrp6Drnt1D1-02	rrp6Drnt1D1-02-6	1668	g1	0	0	0	0	0	0	1	1	0	0	0	0	7.0473	0	0	1	0	0	0				4	82	12	rrp6Drnt1D1-04	rrp6Drnt1D1-04-12	2293	s	0	0	8	7	2	2	7	7	0	6	2	6	9.68793
	2	22	7	rrp6Drnt1D1-02	rrp6Drnt1D1-02-7	1298	g1	1	1	0	0	1	2	3	3	1	0	1	2	5.48405	1	0	1	0	2	3				4	90	20	rrp6Drnt1D1-04	rrp6Drnt1D1-04-20	3072	s	5	3	4	5	8	9	2	2	2	3	4	2	12.9792
	2	23	8	rrp6Drnt1D1-02	rrp6Drnt1D1-02-8	1847	g1	0	0	0	0	0	0	1	1	0	0	0	0	7.80358	0	0	1	0	0	0				5	94	1	rrp6Drnt1D1-05	rrp6Drnt1D1-05-1	3263	s	0	0	5	5	1	1	4	4	0	3	1	4	13.7862
	2	28	13	rrp6Drnt1D1-02	rrp6Drnt1D1-02-13	1647	g1	0	0	0	0	0	0	0	0	0	0	0	0	6.95858	0	0	0	0	0	0				5	97	4	rrp6Drnt1D1-05	rrp6Drnt1D1-05-4	2760	s	0	0	7	7	1	1	7	7	0	4	1	7	11.661
	2	40	25	rrp6Drnt1D1-02	rrp6Drnt1D1-02-25	2150	g1	0	0	1	1	2	2	0	0	0	0	1	0	9.08375	1	0	0	1	1	1				6	117	1	rrp6Drnt1D1-06	rrp6Drnt1D1-06-1	4365	s	0	0	5	7	1	1	8	8	0	4	1	6	18.4421
	3	46	5	rrp6Drnt1D1-03	rrp6Drnt1D1-03-5	1832	g1	2	1	1	1	2	2	3	3	1	1	1	2	7.7402	1	0	1	0	1	3				6	119	3	rrp6Drnt1D1-06	rrp6Drnt1D1-06-3	2176	s	1	1	1	1	0	0	2	2	0	1	0	2	9.1936
	3	51	10	rrp6Drnt1D1-03	rrp6Drnt1D1-03-10	1401	g1	0	0	1	1	0	0	2	2	0	0	0	2	5.91922	0	0	0	0	0	2				6	125	9	rrp6Drnt1D1-06	rrp6Drnt1D1-06-9	2276	s	0	0	0	0	0	0	0	0	0	0	0	0	9.6161
	3	52	11	rrp6Drnt1D1-03	rrp6Drnt1D1-03-11	783	g1	0	0	1	1	1	1	0	0	0	0	0	0	3.30818	1	0	0	1	1	0				6	139	23	rrp6Drnt1D1-06	rrp6Drnt1D1-06-23	2419	s	1	2	6	6	2	2	11	11	1	4	1	9	10.2203
	3	53	12	rrp6Drnt1D1-03	rrp6Drnt1D1-03-12	1087	g1	1	1	0	0	0	0	1	1	1	0	0	1	4.59258	0	1	0	0	0	1				6	140	24	rrp6Drnt1D1-06	rrp6Drnt1D1-06-24	2805	s	1	1	6	7	2	2	4	5	1	2	2	3	11.8511
	3	56	15	rrp6Drnt1D1-03	rrp6Drnt1D1-03-15	2094	g1	0	0	0	0	0	0	0	0	0	0	0	0	8.84715	0	0	0	0	0	0				6	142	26	rrp6Drnt1D1-06	rrp6Drnt1D1-06-26	1967	s	0	0	5	5	4	4	1	1	0	3	2	1	8.31058
	3	57	16	rrp6Drnt1D1-03	rrp6Drnt1D1-03-16	3617	g1	1	1	5	6	0	0	6	7	1	5	0	7	15.2818	0	1	0	0	0	7				6	152	36	rrp6Drnt1D1-06	rrp6Drnt1D1-06-36	2056	s	0	0	2	1	0	0	2	2	0	0	0	2	8.6866
	3	58	17	rrp6Drnt1D1-03	rrp6Drnt1D1-03-17	3668	g1	0	0	8	10	1	2	6	7	0	5	0	7	15.4973	2	0	0	3	2	7				6	153	37	rrp6Drnt1D1-06	rrp6Drnt1D1-06-37	1982	s	0	0	2	2	0	0	2	2	0	0	0	1	8.37395
	3	60	19	rrp6Drnt1D1-03	rrp6Drnt1D1-03-19	1355	g1	0	0	0	0	0	0	0	0	0	0	0	0	5.72488	0	0	0	0	0	0				7	161	4	rrp6Drnt1D1-07	rrp6Drnt1D1-07-4	2008	s	0	0	0	0	1	1	2	2	0	0	0	1	8.4838
	3	62	21	rrp6Drnt1D1-03	rrp6Drnt1D1-03-21	2679	g1	1	1	8	7	3	4	6	7	1	4	3	4	11.3188	1	0	3	3	2	7				8	180	1	rrp6Drnt1D1-08	rrp6Drnt1D1-08-1	2219	s	0	0	5	6	0	0	8	8	0	3	0	6	9.37528
	3	66	25	rrp6Drnt1D1-03	rrp6Drnt1D1-03-25	1627	g1	0	0	0	0	0	0	0	0	0	0	0	0	6.87408	0	0	0	0	0	0				8	181	2	rrp6Drnt1D1-08	rrp6Drnt1D1-08-2	1981	s	1	1	2	2	1	3	6	7	1	2	1	5	8.36973
	3	67	26	rrp6Drnt1D1-03	rrp6Drnt1D1-03-26	1245	g1	0	0	2	1	0	0	0	0	0	0	0	0	5.26013	0	0	0	1	0	0				8	186	7	rrp6Drnt1D1-08	rrp6Drnt1D1-08-7	2226	s	0	0	1	2	0	0	2	2	0	1	0	2	9.40485
	4	78	8	rrp6Drnt1D1-04	rrp6Drnt1D1-04-8	1253	g1	0	0	2	1	1	1	2	2	0	0	0	1	5.29393	1	0	1	0	1	1				8	194	15	rrp6Drnt1D1-08	rrp6Drnt1D1-08-15	2071	s	2	2	7	6	2	2	4	5	2	3	2	4	8.74998
	4	79	9	rrp6Drnt1D1-04	rrp6Drnt1D1-04-9	1231	g1	0	0	0	0	0	0	0	0	0	0	0	0	5.20098	0	0	0	0	0	0				8	204	25	rrp6Drnt1D1-08	rrp6Drnt1D1-08-25	2501	s	0	0	7	7	0	0	6	6	0	2	0	4	10.5667
	4	80	10	rrp6Drnt1D1-04	rrp6Drnt1D1-04-10	1171	g1	0	0	1	1	0	0	1	1	0	1	0	1	4.94748	0	0	0	0	0	1				8	207	28	rrp6Drnt1D1-08	rrp6Drnt1D1-08-28	2458	s	4	3	3	3	5	5	2	2	3	1	3	1	10.3851
	4	81	11	rrp6Drnt1D1-04	rrp6Drnt1D1-04-11	1592	g1	0	0	1	0	0	0	0	0	0	0	0	0	6.7262	0	0	0	0	0	0				10	234	9	rrp6Drnt1D1-10	rrp6Drnt1D1-10-9	1877	s	0	0	1	0	0	0	0	0	0	0	0	0	7.93033
	4	83	13	rrp6Drnt1D1-04	rrp6Drnt1D1-04-13	2768	g1	0	0	0	0	0	0	1	1	0	0	0	1	11.6948	0	0	0	0	0	1				10	237	12	rrp6Drnt1D1-10	rrp6Drnt1D1-10-12	2039	s	0	0	4	4	1	1	4	4	0	3	1	3	8.61477
	4	86	16	rrp6Drnt1D1-04	rrp6Drnt1D1-04-16	2652	g1	1	1	5	7	2	2	4	5	1	5	1	4	11.2047	1	0	1	3	1	5				10	238	13	rrp6Drnt1D1-10	rrp6Drnt1D1-10-13	1876	s	0	0	1	1	0	0	6	6	0	1	0	4	7.9261
	4	89	19	rrp6Drnt1D1-04	rrp6Drnt1D1-04-19	2622	g1	3	4	6	6	5	6	2	2	3	4	3	1	11.078	3	1	1	5	2	4				11	278	27	rrp6Drnt1D1-11	rrp6Drnt1D1-11-27	4082	s	9	14	2	2	8	10	4	5	10	1	9	3	17.2464
	5	96	3	rrp6Drnt1D1-05	rrp6Drnt1D1-05-3	1566	g1	1	1	3	3	1	1	2	2	0	1	1	2	6.61635	0	0	0	1	1	3				12	284	5	rrp6Drnt1D1-12	rrp6Drnt1D1-12-5	2870	s	2	1	4	4	2	2	5	6	1	2	2	5	12.1258
	5	99	6	rrp6Drnt1D1-05	rrp6Drnt1D1-05-6	2839	g1	0	0	1	1	0	0	3	3	0	0	0	3	11.9948	0	0	0	0	0	3				12	291	12	rrp6Drnt1D1-12	rrp6Drnt1D1-12-12	2285	s	2	1	6	7	1	1	9	9	1	5	0	8	9.65413
	5	102	9	rrp6Drnt1D1-05	rrp6Drnt1D1-05-9	1463	g1	0	0	1	1	0	0	0	0	0	0	0	0	6.18118	0	0	0	1	0	0				12	296	17	rrp6Drnt1D1-12	rrp6Drnt1D1-12-17	2384	s	0	0	1	1	0	0	0	0	0	0	0	0	10.0724
	5	110	17	rrp6Drnt1D1-05	rrp6Drnt1D1-05-17	1079	g1	0	0	0	0	0	0	0	0	0	0	0	0	4.55878	0	0	0	0	0	0				12	297	18	rrp6Drnt1D1-12	rrp6Drnt1D1-12-18	3086	s	1	1	7	7	0	0	9	11	1	5	0	5	13.0384
	5	112	19	rrp6Drnt1D1-05	rrp6Drnt1D1-05-19	1963	g1	0	0	0	0	0	0	0	0	0	0	0	0	8.29368	0	0	0	0	0	0				12	298	19	rrp6Drnt1D1-12	rrp6Drnt1D1-12-19	4365	s	1	1	9	10	2	2	11	13	1	6	1	11	18.4421
	5	113	20	rrp6Drnt1D1-05	rrp6Drnt1D1-05-20	1985	g1	0	0	2	2	0	0	1	1	0	1	0	1	8.38663	0	0	0	1	0	1				12	304	25	rrp6Drnt1D1-12	rrp6Drnt1D1-12-25	2434	s	4	4	0	0	2	2	0	0	2	0	2	0	10.2837
	5	114	21	rrp6Drnt1D1-05	rrp6Drnt1D1-05-21	2505	g1	0	0	4	4	2	2	8	8	0	2	1	7	10.5836	1	0	1	0	1	8
	5	115	22	rrp6Drnt1D1-05	rrp6Drnt1D1-05-22	2033	g1	0	0	0	0	1	1	1	1	0	0	1	1	8.58943	0	0	0	0	1	2
	5	116	23	rrp6Drnt1D1-05	rrp6Drnt1D1-05-23	1321	g1	0	0	1	1	0	0	1	1	0	0	0	1	5.58123	0	0	0	0	0	1
	6	120	4	rrp6Drnt1D1-06	rrp6Drnt1D1-06-4	2094	g1	1	1	0	0	1	2	5	5	1	0	1	4	8.84715	1	0	1	0	2	5
	6	122	6	rrp6Drnt1D1-06	rrp6Drnt1D1-06-6	2256	g1	1	1	1	2	0	0	3	3	0	1	0	3	9.5316	0	1	0	0	0	3
	6	124	8	rrp6Drnt1D1-06	rrp6Drnt1D1-06-8	1366	g1	0	0	1	0	0	0	0	0	0	0	0	0	5.77135	0	0	0	0	0	0
	6	126	10	rrp6Drnt1D1-06	rrp6Drnt1D1-06-10	3367	g1	0	0	5	8	1	1	9	9	0	4	1	7	14.2256	0	0	2	1	1	8
	6	128	12	rrp6Drnt1D1-06	rrp6Drnt1D1-06-12	1386	g1	0	0	1	0	0	0	1	1	0	0	0	1	5.85585	0	0	0	0	0	1
	6	129	13	rrp6Drnt1D1-06	rrp6Drnt1D1-06-13	1678	g1	0	0	2	2	0	0	4	5	0	1	0	4	7.08955	0	0	1	0	0	4
	6	131	15	rrp6Drnt1D1-06	rrp6Drnt1D1-06-15	2006	g1	1	1	2	2	1	1	1	1	1	1	1	1	8.47535	0	0	0	1	1	2
	6	145	29	rrp6Drnt1D1-06	rrp6Drnt1D1-06-29	3219	g1	2	2	8	11	2	3	11	16	1	7	2	12	13.6003	1	0	4	0	2	14
	13	306	2	rrp6Drnt1D2-01	rrp6Drnt1D2-01-2	1771	g1	0	0	0	0	0	0	0	0	0	0	0	0	7.48248	0	0	0	0	0	0				13	305	1	rrp6Drnt1D2-01	rrp6Drnt1D2-01-1	1904	s	0	0	5	4	0	0	2	2	0	3	0	2	8.0444
	13	307	3	rrp6Drnt1D2-01	rrp6Drnt1D2-01-3	2242	g1	0	0	8	10	2	2	4	4	0	8	0	4	9.47245	2	0	0	6	1	4				13	308	4	rrp6Drnt1D2-01	rrp6Drnt1D2-01-4	2459	s	0	0	4	4	0	0	6	6	0	4	0	4	10.3893
	13	309	5	rrp6Drnt1D2-01	rrp6Drnt1D2-01-5	1806	g1	0	0	0	0	0	0	0	0	0	0	0	0	7.63035	0	0	0	0	0	0				13	317	13	rrp6Drnt1D2-01	rrp6Drnt1D2-01-13	2838	s	0	0	9	14	1	1	7	8	0	7	1	7	11.9906
	13	310	6	rrp6Drnt1D2-01	rrp6Drnt1D2-01-6	1046	g1	0	0	0	0	0	0	0	0	0	0	0	0	4.41935	0	0	0	0	0	0				13	335	31	rrp6Drnt1D2-01	rrp6Drnt1D2-01-31	2009	s	1	1	8	8	2	2	6	6	1	3	1	4	8.48803
	13	316	12	rrp6Drnt1D2-01	rrp6Drnt1D2-01-12	2975	g1	1	1	2	2	4	4	6	7	1	1	2	4	12.5694	2	0	3	0	1	6				14	347	2	rrp6Drnt1D2-02	rrp6Drnt1D2-02-2	1855	s	0	0	0	0	0	0	0	0	0	0	0	0	7.83738
	13	328	24	rrp6Drnt1D2-01	rrp6Drnt1D2-01-24	1314	g1	2	2	2	2	1	1	3	3	2	1	1	3	5.55165	0	1	0	0	1	4				14	351	6	rrp6Drnt1D2-02	rrp6Drnt1D2-02-6	2732	s	1	1	0	0	1	1	0	0	1	0	1	0	11.5427
	13	329	25	rrp6Drnt1D2-01	rrp6Drnt1D2-01-25	805	g1	0	0	1	1	0	0	1	1	0	0	0	0	3.40113	0	0	1	1	0	0				14	352	7	rrp6Drnt1D2-02	rrp6Drnt1D2-02-7	2228	s	1	1	4	3	0	0	6	6	0	3	0	6	9.4133
	13	334	30	rrp6Drnt1D2-01	rrp6Drnt1D2-01-30	1564	g1	1	1	3	4	2	3	5	8	1	3	2	5	6.6079	1	0	3	0	2	7				14	356	11	rrp6Drnt1D2-02	rrp6Drnt1D2-02-11	1706	s	0	0	6	5	0	0	3	4	0	3	0	4	7.20785
	13	337	33	rrp6Drnt1D2-01	rrp6Drnt1D2-01-33	1454	g1	0	0	0	0	0	0	0	0	0	0	0	0	6.14315	0	0	0	0	0	0				15	368	3	rrp6Drnt1D2-03	rrp6Drnt1D2-03-3	2582	s	0	0	3	3	0	0	1	1	0	0	0	0	10.909
	13	345	41	rrp6Drnt1D2-01	rrp6Drnt1D2-01-41	2239	g1	1	2	0	0	1	2	0	0	2	0	2	0	9.45978	0	0	0	0	2	2				15	376	11	rrp6Drnt1D2-03	rrp6Drnt1D2-03-11	3574	s	1	1	9	10	1	2	13	13	0	7	1	9	15.1002
	14	350	5	rrp6Drnt1D2-02	rrp6Drnt1D2-02-5	2666	g1	1	1	7	6	1	1	7	10	1	5	1	7	11.2638	0	0	3	0	1	8				15	391	26	rrp6Drnt1D2-03	rrp6Drnt1D2-03-26	3380	s	1	1	8	10	0	0	14	14	1	6	0	12	14.2805
	14	357	12	rrp6Drnt1D2-02	rrp6Drnt1D2-02-12	2664	g1	1	1	6	8	2	2	7	9	0	5	1	9	11.2554	1	0	0	0	1	10				15	393	28	rrp6Drnt1D2-03	rrp6Drnt1D2-03-28	2547	s	0	0	1	1	0	0	0	0	0	0	0	0	10.7611
	14	364	19	rrp6Drnt1D2-02	rrp6Drnt1D2-02-19	4102	g1	4	4	5	9	5	8	4	7	4	7	6	6	17.331	2	0	1	3	4	12				15	398	33	rrp6Drnt1D2-03	rrp6Drnt1D2-03-33	2618	s	0	0	10	13	2	2	6	7	0	6	2	7	11.0611
	15	369	4	rrp6Drnt1D2-03	rrp6Drnt1D2-03-4	1173	g1	0	0	2	1	0	0	1	1	0	0	0	1	4.95593	0	0	0	0	0	1				16	409	5	rrp6Drnt1D2-04	rrp6Drnt1D2-04-5	3738	s	0	0	7	10	0	0	10	11	0	6	0	11	15.7931
	15	372	7	rrp6Drnt1D2-03	rrp6Drnt1D2-03-7	1332	g1	0	0	1	1	0	0	0	0	0	0	0	0	5.6277	0	0	0	1	0	0				16	417	13	rrp6Drnt1D2-04	rrp6Drnt1D2-04-13	3533	s	1	1	10	12	1	1	8	10	1	7	1	9	14.9269
	15	373	8	rrp6Drnt1D2-03	rrp6Drnt1D2-03-8	1701	g1	0	0	1	1	0	0	2	2	0	1	0	2	7.18673	0	0	0	0	0	2				16	423	19	rrp6Drnt1D2-04	rrp6Drnt1D2-04-19	1918	s	0	0	6	7	0	0	7	7	0	4	0	7	8.10355
	15	383	18	rrp6Drnt1D2-03	rrp6Drnt1D2-03-18	1626	g1	0	0	1	1	0	0	0	0	0	0	0	0	6.86985	0	0	0	1	0	0				16	425	21	rrp6Drnt1D2-04	rrp6Drnt1D2-04-21	1637	s	1	1	3	3	0	0	2	2	0	2	0	2	6.91633
	15	386	21	rrp6Drnt1D2-03	rrp6Drnt1D2-03-21	1319	g1	0	0	1	1	0	0	0	0	0	0	0	0	5.57278	0	0	0	1	0	0				16	426	22	rrp6Drnt1D2-04	rrp6Drnt1D2-04-22	1758	s	1	1	4	4	1	2	10	10	0	4	1	9	7.42755
	15	387	22	rrp6Drnt1D2-03	rrp6Drnt1D2-03-22	1772	g1	0	0	4	4	0	0	2	3	0	0	0	2	7.4867	0	0	1	2	0	2				17	453	20	rrp6Drnt1D2-05	rrp6Drnt1D2-05-20	4189	s	0	0	1	1	1	1	4	4	0	1	1	3	17.6985
	15	392	27	rrp6Drnt1D2-03	rrp6Drnt1D2-03-27	1867	g1	0	0	0	0	0	0	0	0	0	0	0	0	7.88808	0	0	0	0	0	0				17	467	34	rrp6Drnt1D2-05	rrp6Drnt1D2-05-34	3592	s	0	0	6	9	0	0	2	3	0	3	0	3	15.1762
	15	399	34	rrp6Drnt1D2-03	rrp6Drnt1D2-03-34	2281	g1	0	0	1	1	0	0	4	4	0	1	0	4	9.63723	0	0	0	0	0	4				17	468	35	rrp6Drnt1D2-05	rrp6Drnt1D2-05-35	2938	s	1	1	7	8	1	1	11	11	1	5	1	10	12.4131
	15	400	35	rrp6Drnt1D2-03	rrp6Drnt1D2-03-35	2092	g1	0	0	2	2	0	0	0	0	0	0	0	0	8.8387	0	0	0	2	0	0				18	482	5	rrp6Drnt1D2-06	rrp6Drnt1D2-06-5	3119	s	2	1	5	6	2	2	5	5	1	3	2	5	13.1778
	15	403	38	rrp6Drnt1D2-03	rrp6Drnt1D2-03-38	1092	g1	0	0	1	0	0	0	0	0	0	0	0	0	4.6137	0	0	0	0	0	0				18	485	8	rrp6Drnt1D2-06	rrp6Drnt1D2-06-8	2069	s	0	0	1	1	0	0	0	0	0	0	0	0	8.74153
	15	404	39	rrp6Drnt1D2-03	rrp6Drnt1D2-03-39	1348	g1	0	0	1	1	0	0	0	0	0	0	0	0	5.6953	0	0	0	1	0	0				18	486	9	rrp6Drnt1D2-06	rrp6Drnt1D2-06-9	2465	s	1	1	0	0	1	1	3	2	1	0	1	2	10.4146
	16	405	1	rrp6Drnt1D2-04	rrp6Drnt1D2-04-1	1388	g1	0	0	1	0	1	1	1	1	0	0	1	1	5.8643	0	0	0	0	1	2				19	504	3	rrp6Drnt1D2-07	rrp6Drnt1D2-07-3	2344	s	0	0	3	4	1	2	2	2	0	3	1	2	9.9034
	16	412	8	rrp6Drnt1D2-04	rrp6Drnt1D2-04-8	1082	g1	0	0	1	1	0	0	1	1	0	0	0	1	4.57145	0	0	0	0	0	1				19	511	10	rrp6Drnt1D2-07	rrp6Drnt1D2-07-10	1568	s	1	1	3	2	1	1	0	0	0	0	0	0	6.6248
	16	413	9	rrp6Drnt1D2-04	rrp6Drnt1D2-04-9	1062	g1	1	1	1	0	0	0	1	1	0	0	0	1	4.48695	0	1	0	0	0	1				19	514	13	rrp6Drnt1D2-07	rrp6Drnt1D2-07-13	2775	s	1	1	1	1	0	0	0	0	0	0	0	0	11.7244
	16	424	20	rrp6Drnt1D2-04	rrp6Drnt1D2-04-20	839	g1	0	0	0	0	0	0	0	0	0	0	0	0	3.54478	0	0	0	0	0	0				19	515	14	rrp6Drnt1D2-07	rrp6Drnt1D2-07-14	1729	s	0	0	7	5	2	3	4	4	0	4	1	4	7.30503
	17	434	1	rrp6Drnt1D2-05	rrp6Drnt1D2-05-1	1838	g1	0	0	1	1	0	0	2	2	0	1	0	1	7.76555	0	0	1	0	0	1				19	523	22	rrp6Drnt1D2-07	rrp6Drnt1D2-07-22	4758	s	3	5	3	3	2	1	2	3	3	1	1	2	20.1026
	17	436	3	rrp6Drnt1D2-05	rrp6Drnt1D2-05-3	2508	g1	0	0	2	2	0	0	1	1	0	0	0	1	10.5963	0	0	0	1	0	1				19	527	26	rrp6Drnt1D2-07	rrp6Drnt1D2-07-26	2926	s	2	0	1	1	0	0	0	0	0	0	0	0	12.3624
	17	448	15	rrp6Drnt1D2-05	rrp6Drnt1D2-05-15	1410	g1	0	0	4	0	0	0	0	0	0	0	0	0	5.95725	0	0	0	0	0	0				20	537	5	rrp6Drnt1D2-08	rrp6Drnt1D2-08-5	2031	s	0	0	2	2	0	0	0	0	0	0	0	0	8.58098
	17	449	16	rrp6Drnt1D2-05	rrp6Drnt1D2-05-16	1930	g1	0	0	2	2	0	0	3	3	0	1	0	2	8.15425	0	0	1	0	0	2				20	538	6	rrp6Drnt1D2-08	rrp6Drnt1D2-08-6	2182	s	1	1	4	6	2	2	4	5	1	4	1	5	9.21895
	17	452	19	rrp6Drnt1D2-05	rrp6Drnt1D2-05-19	1499	g1	0	0	0	0	0	0	1	1	0	0	0	0	6.33328	0	0	1	0	0	0				21	559	1	rrp6Drnt1D2-09	rrp6Drnt1D2-09-1	1958	s	0	0	1	1	0	0	1	0	0	0	0	0	8.27255
	17	455	22	rrp6Drnt1D2-05	rrp6Drnt1D2-05-22	2077	g1	0	0	4	6	1	1	3	4	0	3	1	3	8.77533	0	0	1	3	1	4				21	581	23	rrp6Drnt1D2-09	rrp6Drnt1D2-09-23	2953	s	1	1	8	8	1	1	7	7	1	2	1	4	12.4764
	17	456	23	rrp6Drnt1D2-05	rrp6Drnt1D2-05-23	1350	g1	1	1	1	1	1	1	1	1	1	0	1	0	5.70375	0	0	1	1	1	1				21	582	24	rrp6Drnt1D2-09	rrp6Drnt1D2-09-24	1987	s	2	4	4	6	3	4	7	8	3	5	4	7	8.39508
	17	459	26	rrp6Drnt1D2-05	rrp6Drnt1D2-05-26	868	g1	0	0	1	1	0	0	0	0	0	0	0	0	3.6673	0	0	0	1	0	0				22	591	5	rrp6Drnt1D2-10	rrp6Drnt1D2-10-5	2570	s	1	2	7	7	2	3	9	11	2	4	3	5	10.8583
	17	462	29	rrp6Drnt1D2-05	rrp6Drnt1D2-05-29	1166	g1	0	0	1	1	1	1	0	0	0	0	1	0	4.92635	0	0	0	1	1	1				22	598	12	rrp6Drnt1D2-10	rrp6Drnt1D2-10-12	1904	s	0	0	8	8	2	2	6	6	0	5	1	6	8.0444
	17	466	33	rrp6Drnt1D2-05	rrp6Drnt1D2-05-33	1379	g1	0	0	3	1	0	0	0	0	0	0	0	0	5.82628	0	0	0	1	0	0				22	617	31	rrp6Drnt1D2-10	rrp6Drnt1D2-10-31	1957	s	0	0	2	1	0	0	2	2	0	1	0	2	8.26833
	17	471	38	rrp6Drnt1D2-05	rrp6Drnt1D2-05-38	3826	g1	1	1	2	3	1	1	3	3	1	0	1	3	16.1649	0	0	0	0	1	4				23	623	1	rrp6Drnt1D2-11	rrp6Drnt1D2-11-1	1679	s	0	0	1	1	1	1	1	1	0	0	0	0	7.09378
	17	472	39	rrp6Drnt1D2-05	rrp6Drnt1D2-05-39	2145	g1	1	1	6	7	1	2	6	6	0	7	1	5	9.06263	1	0	1	2	2	6				23	628	6	rrp6Drnt1D2-11	rrp6Drnt1D2-11-6	3449	s	1	1	6	10	2	3	9	12	1	6	2	12	14.572
	17	475	42	rrp6Drnt1D2-05	rrp6Drnt1D2-05-42	1945	g1	0	0	1	1	0	0	0	0	0	0	0	0	8.21763	0	0	0	1	0	0				23	632	10	rrp6Drnt1D2-11	rrp6Drnt1D2-11-10	2702	s	0	0	2	2	1	1	3	3	0	1	0	3	11.416
	18	487	10	rrp6Drnt1D2-06	rrp6Drnt1D2-06-10	845	g1	0	0	1	1	0	0	0	0	0	1	0	0	3.57013	0	0	0	1	0	0				23	635	13	rrp6Drnt1D2-11	rrp6Drnt1D2-11-13	2199	s	0	0	1	1	0	0	0	0	0	0	0	0	9.29078
	18	492	15	rrp6Drnt1D2-06	rrp6Drnt1D2-06-15	2296	g1	0	0	2	2	1	1	1	2	0	1	0	1	9.7006	1	0	1	1	1	1				24	641	1	rrp6Drnt1D2-12	rrp6Drnt1D2-12-1	2391	s	0	0	6	8	1	1	4	4	0	2	0	3	10.102
	18	493	16	rrp6Drnt1D2-06	rrp6Drnt1D2-06-16	2621	g1	1	1	7	8	0	0	9	9	1	4	0	9	11.0737	0	1	0	0	0	9				24	653	13	rrp6Drnt1D2-12	rrp6Drnt1D2-12-13	3587	s	3	3	8	14	3	3	12	22	2	10	3	14	15.1551
	18	494	17	rrp6Drnt1D2-06	rrp6Drnt1D2-06-17	2006	g1	0	0	1	1	0	0	1	1	0	0	0	0	8.47535	0	0	1	1	0	0				24	654	14	rrp6Drnt1D2-12	rrp6Drnt1D2-12-14	3095	s	0	0	4	4	0	0	7	8	0	2	0	6	13.0764
	18	495	18	rrp6Drnt1D2-06	rrp6Drnt1D2-06-18	2774	g1	1	1	8	8	1	1	6	8	1	5	1	5	11.7202	0	0	3	3	1	6				24	668	28	rrp6Drnt1D2-12	rrp6Drnt1D2-12-28	2738	s	1	2	6	9	1	2	7	8	2	5	2	7	11.568
	19	502	1	rrp6Drnt1D2-07	rrp6Drnt1D2-07-1	1027	g1	1	1	1	0	1	1	0	0	1	0	1	0	4.33908	0	0	0	0	1	1				24	669	29	rrp6Drnt1D2-12	rrp6Drnt1D2-12-29	2848	s	0	0	1	1	0	0	2	2	0	1	0	2	12.0328
	19	506	5	rrp6Drnt1D2-07	rrp6Drnt1D2-07-5	1673	g1	0	0	0	0	0	0	0	0	0	0	0	0	7.06843	0	0	0	0	0	0				24	671	31	rrp6Drnt1D2-12	rrp6Drnt1D2-12-31	2248	s	0	0	1	1	0	0	3	3	0	0	0	3	9.4978
	19	507	6	rrp6Drnt1D2-07	rrp6Drnt1D2-07-6	2766	g1	0	0	7	11	2	3	8	10	0	9	1	9	11.6863	2	0	1	2	2	10
	19	508	7	rrp6Drnt1D2-07	rrp6Drnt1D2-07-7	1764	g1	0	0	0	0	0	0	0	0	0	0	0	0	7.4529	0	0	0	0	0	0
	25	682	4	rrp6Drnt1D3-01	rrp6Drnt1D3-01-4	1392	g1	0	0	0	0	0	0	0	0	0	0	0	0	5.8812	0	0	0	0	0	0				25	679	1	rrp6Drnt1D3-01	rrp6Drnt1D3-01-1	2370	s	1	1	2	2	1	1	2	2	1	2	1	2	10.0133
	25	683	5	rrp6Drnt1D3-01	rrp6Drnt1D3-01-5	1280	g1	1	1	0	0	0	0	1	2	0	0	0	1	5.408	0	1	1	0	0	1				25	681	3	rrp6Drnt1D3-01	rrp6Drnt1D3-01-3	2786	s	1	0	9	15	2	2	8	8	0	9	2	8	11.7709
	25	694	16	rrp6Drnt1D3-01	rrp6Drnt1D3-01-16	2239	g1	1	1	5	5	2	3	6	7	1	4	2	6	9.45978	1	0	1	0	2	8				25	708	30	rrp6Drnt1D3-01	rrp6Drnt1D3-01-30	2836	s	3	3	11	13	3	3	12	14	2	9	3	9	11.9821
	25	697	19	rrp6Drnt1D3-01	rrp6Drnt1D3-01-19	2483	g1	0	0	2	3	1	1	2	2	0	1	1	2	10.4907	0	0	0	1	1	3				25	709	31	rrp6Drnt1D3-01	rrp6Drnt1D3-01-31	2163	s	1	1	4	3	2	3	4	4	1	2	1	2	9.13868
	25	710	32	rrp6Drnt1D3-01	rrp6Drnt1D3-01-32	2186	g1	5	6	0	0	3	5	0	0	6	0	4	0	9.23585	1	2	0	0	3	4				26	712	2	rrp6Drnt1D3-02	rrp6Drnt1D3-02-2	2011	s	0	0	1	1	1	1	0	0	0	0	0	0	8.49648
	26	711	1	rrp6Drnt1D3-02	rrp6Drnt1D3-02-1	2152	g1	0	0	0	0	0	0	0	0	0	0	0	0	9.0922	0	0	0	0	0	0				26	718	8	rrp6Drnt1D3-02	rrp6Drnt1D3-02-8	2610	s	1	2	1	1	1	1	1	1	1	1	1	1	11.0273
	26	719	9	rrp6Drnt1D3-02	rrp6Drnt1D3-02-9	2294	g1	0	0	8	11	0	0	9	11	0	8	0	9	9.69215	0	0	2	2	0	9				26	724	14	rrp6Drnt1D3-02	rrp6Drnt1D3-02-14	1777	s	1	1	8	8	1	1	8	10	1	7	1	8	7.50783
	26	726	16	rrp6Drnt1D3-02	rrp6Drnt1D3-02-16	1421	g1	0	0	1	0	0	0	0	0	0	0	0	0	6.00373	0	0	0	0	0	0				26	725	15	rrp6Drnt1D3-02	rrp6Drnt1D3-02-15	2254	s	0	0	1	2	0	0	1	1	0	1	0	1	9.52315
	26	731	21	rrp6Drnt1D3-02	rrp6Drnt1D3-02-21	1880	g1	0	0	1	1	0	0	0	0	0	0	0	0	7.943	0	0	0	1	0	0				26	728	18	rrp6Drnt1D3-02	rrp6Drnt1D3-02-18	2099	s	0	0	0	0	0	0	0	0	0	0	0	0	8.86828
	26	733	23	rrp6Drnt1D3-02	rrp6Drnt1D3-02-23	1907	g1	0	0	1	1	0	0	0	0	0	0	0	0	8.05707	0	0	0	1	0	0				26	729	19	rrp6Drnt1D3-02	rrp6Drnt1D3-02-19	3694	s	0	0	3	4	0	0	1	1	0	2	0	1	15.6072
	26	735	25	rrp6Drnt1D3-02	rrp6Drnt1D3-02-25	1182	g1	0	0	0	0	0	0	0	0	0	0	0	0	4.99395	0	0	0	0	0	0				26	741	31	rrp6Drnt1D3-02	rrp6Drnt1D3-02-31	2660	s	0	0	3	3	1	1	3	4	0	2	1	3	11.2385
	26	736	26	rrp6Drnt1D3-02	rrp6Drnt1D3-02-26	2557	g1	0	0	1	1	0	0	0	0	0	0	0	0	10.8033	0	0	0	1	0	0				27	748	1	rrp6Drnt1D3-03	rrp6Drnt1D3-03-1	2052	s	0	0	1	1	0	0	1	1	0	1	0	1	8.6697
	26	738	28	rrp6Drnt1D3-02	rrp6Drnt1D3-02-28	2113	g1	0	0	2	4	0	0	1	2	0	2	0	2	8.92742	0	0	0	2	0	2				27	749	2	rrp6Drnt1D3-03	rrp6Drnt1D3-03-2	1494	s	0	0	8	7	1	1	7	7	0	6	0	5	6.31215
	26	740	30	rrp6Drnt1D3-02	rrp6Drnt1D3-02-30	1959	g1	0	0	2	2	0	0	1	1	0	2	0	1	8.27678	0	0	0	1	0	1				27	752	5	rrp6Drnt1D3-03	rrp6Drnt1D3-03-5	1883	s	0	0	4	4	2	3	3	3	0	3	1	3	7.95568
	26	742	32	rrp6Drnt1D3-02	rrp6Drnt1D3-02-32	1118	g1	0	0	1	1	0	0	1	1	0	1	0	1	4.72355	0	0	0	0	0	1				27	754	7	rrp6Drnt1D3-03	rrp6Drnt1D3-03-7	1627	s	0	0	0	0	0	0	0	0	0	0	0	0	6.87408
	26	745	35	rrp6Drnt1D3-02	rrp6Drnt1D3-02-35	2473	g1	7	6	3	3	5	7	1	1	4	1	4	1	10.4484	3	2	0	2	3	5				27	770	23	rrp6Drnt1D3-03	rrp6Drnt1D3-03-23	2216	s	0	0	5	7	1	1	6	8	0	4	1	6	9.3626
	27	753	6	rrp6Drnt1D3-03	rrp6Drnt1D3-03-6	1503	g1	0	0	1	2	0	0	1	1	0	0	0	0	6.35018	0	0	1	2	0	0				27	771	24	rrp6Drnt1D3-03	rrp6Drnt1D3-03-24	2662	s	0	0	1	1	0	0	3	3	0	1	0	2	11.247
	27	763	16	rrp6Drnt1D3-03	rrp6Drnt1D3-03-16	1895	g1	1	0	2	2	1	2	1	1	0	0	0	1	8.00638	2	0	0	1	2	1				27	783	36	rrp6Drnt1D3-03	rrp6Drnt1D3-03-36	2669	s	1	1	7	9	2	2	9	9	1	4	2	9	11.2765
	27	767	20	rrp6Drnt1D3-03	rrp6Drnt1D3-03-20	1989	g1	1	1	2	2	2	2	5	5	0	2	2	4	8.40353	0	0	1	0	1	6				28	804	18	rrp6Drnt1D3-04	rrp6Drnt1D3-04-18	2490	s	0	0	1	1	1	1	0	0	0	0	0	0	10.5203
	27	769	22	rrp6Drnt1D3-03	rrp6Drnt1D3-03-22	1171	g1	0	0	0	0	0	0	1	1	0	0	0	0	4.94748	0	0	1	0	0	0				28	807	21	rrp6Drnt1D3-04	rrp6Drnt1D3-04-21	2850	s	0	0	0	0	0	0	0	0	0	0	0	0	12.0412
	27	772	25	rrp6Drnt1D3-03	rrp6Drnt1D3-03-25	1560	g1	1	1	4	4	2	2	6	8	0	4	1	5	6.591	1	0	3	0	1	6				28	815	29	rrp6Drnt1D3-04	rrp6Drnt1D3-04-29	1800	s	1	1	1	1	1	1	1	1	1	1	1	1	7.605
	27	774	27	rrp6Drnt1D3-03	rrp6Drnt1D3-03-27	924	g1	0	0	0	0	0	0	0	0	0	0	0	0	3.9039	0	0	0	0	0	0				28	823	37	rrp6Drnt1D3-04	rrp6Drnt1D3-04-37	2868	s	5	5	0	0	4	4	0	0	3	0	4	0	12.1173
	27	779	32	rrp6Drnt1D3-03	rrp6Drnt1D3-03-32	1010	g1	0	0	0	0	0	0	0	0	0	0	0	0	4.26725	0	0	0	0	0	0				29	830	7	rrp6Drnt1D3-05	rrp6Drnt1D3-05-7	1282	s	0	0	3	2	0	0	2	2	0	1	0	2	5.41645
	27	786	39	rrp6Drnt1D3-03	rrp6Drnt1D3-03-39	1707	g1	1	1	6	6	2	2	6	7	1	4	2	4	7.21208	0	0	3	2	1	6				29	839	16	rrp6Drnt1D3-05	rrp6Drnt1D3-05-16	2523	s	1	1	8	11	1	2	8	9	1	7	1	8	10.6597
	28	797	11	rrp6Drnt1D3-04	rrp6Drnt1D3-04-11	1918	g1	1	1	0	0	1	1	0	0	1	0	1	0	8.10355	0	0	0	0	1	1				29	840	17	rrp6Drnt1D3-05	rrp6Drnt1D3-05-17	1992	s	2	2	4	4	2	2	3	3	2	3	2	3	8.4162
	28	799	13	rrp6Drnt1D3-04	rrp6Drnt1D3-04-13	2982	g1	0	0	2	2	0	0	3	3	0	2	0	1	12.599	0	0	2	1	0	1				29	845	22	rrp6Drnt1D3-05	rrp6Drnt1D3-05-22	2786	s	1	1	9	12	0	0	7	9	1	10	0	8	11.7709
	28	800	14	rrp6Drnt1D3-04	rrp6Drnt1D3-04-14	1315	g1	0	0	0	0	0	0	0	0	0	0	0	0	5.55588	0	0	0	0	0	0				29	851	28	rrp6Drnt1D3-05	rrp6Drnt1D3-05-28	1626	s	1	1	1	1	0	0	1	1	0	0	0	0	6.86985
	28	801	15	rrp6Drnt1D3-04	rrp6Drnt1D3-04-15	1964	g1	1	1	2	1	0	0	1	1	0	1	0	1	8.2979	0	1	0	0	0	1				29	854	31	rrp6Drnt1D3-05	rrp6Drnt1D3-05-31	3208	s	7	7	0	0	7	7	0	0	6	0	7	0	13.5538
	28	803	17	rrp6Drnt1D3-04	rrp6Drnt1D3-04-17	4534	g1	1	1	5	6	1	2	6	7	1	4	1	7	19.1562	1	0	0	0	2	8				30	876	22	rrp6Drnt1D3-06	rrp6Drnt1D3-06-22	1807	s	0	0	1	1	1	1	2	2	0	1	0	1	7.63457
	28	805	19	rrp6Drnt1D3-04	rrp6Drnt1D3-04-19	1510	g1	0	0	2	1	0	0	0	0	0	0	0	0	6.37975	0	0	0	1	0	0				30	882	28	rrp6Drnt1D3-06	rrp6Drnt1D3-06-28	1806	s	2	1	6	6	0	0	9	10	1	5	0	7	7.63035
	28	806	20	rrp6Drnt1D3-04	rrp6Drnt1D3-04-20	3004	g1	0	0	0	0	0	0	1	0	0	0	0	0	12.6919	0	0	0	0	0	0				30	908	54	rrp6Drnt1D3-06	rrp6Drnt1D3-06-54	1507	s	2	2	3	3	1	1	2	2	0	2	0	2	6.36707
	28	810	24	rrp6Drnt1D3-04	rrp6Drnt1D3-04-24	2343	g1	1	0	10	10	0	0	8	9	0	7	0	6	9.89918	0	0	3	4	0	6				30	909	55	rrp6Drnt1D3-06	rrp6Drnt1D3-06-55	2293	s	0	0	5	5	1	1	7	9	0	5	1	7	9.68793
	28	814	28	rrp6Drnt1D3-04	rrp6Drnt1D3-04-28	1522	g1	0	0	1	0	0	0	0	0	0	0	0	0	6.43045	0	0	0	0	0	0				30	911	57	rrp6Drnt1D3-06	rrp6Drnt1D3-06-57	2753	s	0	0	6	7	0	0	5	6	0	5	0	6	11.6314
	28	817	31	rrp6Drnt1D3-04	rrp6Drnt1D3-04-31	1491	g1	0	0	1	1	0	0	1	2	0	1	0	1	6.29948	0	0	1	0	0	1				31	920	4	rrp6Drnt1D3-07	rrp6Drnt1D3-07-4	2415	s	0	0	2	3	0	0	6	6	0	2	0	6	10.2034
	28	822	36	rrp6Drnt1D3-04	rrp6Drnt1D3-04-36	4132	g1	0	0	0	0	1	0	0	0	0	0	0	0	17.4577	0	0	0	0	1	0				31	923	7	rrp6Drnt1D3-07	rrp6Drnt1D3-07-7	2082	s	1	1	2	1	1	1	2	2	1	1	1	1	8.79645
	29	824	1	rrp6Drnt1D3-05	rrp6Drnt1D3-05-1	1200	g1	0	0	1	0	0	0	0	0	0	0	0	0	5.07	0	0	0	0	0	0				31	927	11	rrp6Drnt1D3-07	rrp6Drnt1D3-07-11	2103	s	0	0	9	8	1	2	5	7	0	4	1	5	8.88518
	29	825	2	rrp6Drnt1D3-05	rrp6Drnt1D3-05-2	1157	g1	0	0	1	1	0	0	1	1	0	0	0	1	4.88833	0	0	0	0	0	1				31	940	24	rrp6Drnt1D3-07	rrp6Drnt1D3-07-24	1594	s	1	1	5	4	0	0	6	6	0	4	0	6	6.73465
	29	826	3	rrp6Drnt1D3-05	rrp6Drnt1D3-05-3	1592	g1	0	0	2	3	0	0	0	0	0	0	0	0	6.7262	0	0	0	3	0	0				32	945	3	rrp6Drnt1D3-08	rrp6Drnt1D3-08-3	1640	s	2	1	1	1	1	1	5	5	1	1	1	5	6.929
	29	827	4	rrp6Drnt1D3-05	rrp6Drnt1D3-05-4	2507	g1	3	3	6	4	0	0	7	7	3	3	0	6	10.5921	0	3	1	0	0	6				32	948	6	rrp6Drnt1D3-08	rrp6Drnt1D3-08-6	2303	s	2	2	6	6	2	2	6	9	2	5	1	5	9.73017
	29	828	5	rrp6Drnt1D3-05	rrp6Drnt1D3-05-5	1857	g1	0	0	1	1	0	0	1	1	0	1	0	1	7.84583	0	0	0	0	0	1				32	955	13	rrp6Drnt1D3-08	rrp6Drnt1D3-08-13	2912	s	0	0	8	9	0	0	9	9	0	6	0	8	12.3032
	29	829	6	rrp6Drnt1D3-05	rrp6Drnt1D3-05-6	2346	g1	0	0	3	4	1	3	3	3	0	3	0	3	9.91185	3	0	0	1	3	3				32	959	17	rrp6Drnt1D3-08	rrp6Drnt1D3-08-17	3005	s	1	1	7	8	2	2	8	9	1	7	2	8	12.6961
	29	832	9	rrp6Drnt1D3-05	rrp6Drnt1D3-05-9	2647	g1	1	2	10	10	0	0	9	11	1	8	0	7	11.1836	0	2	4	3	0	7				32	960	18	rrp6Drnt1D3-08	rrp6Drnt1D3-08-18	2750	s	1	1	3	4	1	1	3	4	1	3	1	4	11.6188
	29	841	18	rrp6Drnt1D3-05	rrp6Drnt1D3-05-18	2014	g1	1	2	2	2	2	4	3	3	2	2	2	2	8.50915	2	0	1	0	3	4				33	989	10	rrp6Drnt1D3-09	rrp6Drnt1D3-09-10	2271	s	3	3	5	4	1	1	7	7	2	4	1	5	9.59498
	29	850	27	rrp6Drnt1D3-05	rrp6Drnt1D3-05-27	2048	g1	0	0	0	0	0	0	0	0	0	0	0	0	8.6528	0	0	0	0	0	0				33	993	14	rrp6Drnt1D3-09	rrp6Drnt1D3-09-14	2150	s	1	1	5	4	1	1	2	2	1	1	1	1	9.08375
	30	855	1	rrp6Drnt1D3-06	rrp6Drnt1D3-06-1	1067	g1	0	0	0	0	0	0	1	1	0	0	0	0	4.50808	0	0	1	0	0	0				33	997	18	rrp6Drnt1D3-09	rrp6Drnt1D3-09-18	2383	s	0	0	1	1	0	0	2	2	0	0	0	1	10.0682
	30	866	12	rrp6Drnt1D3-06	rrp6Drnt1D3-06-12	1253	g1	0	0	0	0	0	0	0	0	0	0	0	0	5.29393	0	0	0	0	0	0				34	1007	5	rrp6Drnt1D3-10	rrp6Drnt1D3-10-5	1870	s	0	0	0	0	0	0	0	0	0	0	0	0	7.90075
	30	867	13	rrp6Drnt1D3-06	rrp6Drnt1D3-06-13	3039	g1	0	0	10	11	0	0	9	9	0	9	0	8	12.8398	0	0	1	3	0	8				34	1011	9	rrp6Drnt1D3-10	rrp6Drnt1D3-10-9	2550	s	2	2	7	10	1	2	8	9	1	8	1	9	10.7737
	30	868	14	rrp6Drnt1D3-06	rrp6Drnt1D3-06-14	2048	g1	0	0	1	1	0	0	1	2	0	0	0	0	8.6528	0	0	2	1	0	0				34	1015	13	rrp6Drnt1D3-10	rrp6Drnt1D3-10-13	2779	s	1	1	6	6	3	3	8	8	1	6	2	8	11.7413
	30	870	16	rrp6Drnt1D3-06	rrp6Drnt1D3-06-16	1831	g1	0	0	2	2	0	0	2	2	0	1	0	2	7.73598	0	0	0	0	0	2				34	1030	28	rrp6Drnt1D3-10	rrp6Drnt1D3-10-28	2741	s	1	1	10	10	1	1	5	5	1	7	1	5	11.5807
	30	875	21	rrp6Drnt1D3-06	rrp6Drnt1D3-06-21	2029	g1	0	0	1	1	0	0	0	0	0	0	0	0	8.57252	0	0	0	1	0	0				34	1034	32	rrp6Drnt1D3-10	rrp6Drnt1D3-10-32	2529	s	0	0	0	0	1	1	0	0	0	0	0	0	10.685
[truncated: 41 more columns]

## Sheet: rat1-1rnt1d
150 G1 cells	picture_id	Stained cell_id	Stained cells number	Image file name	Image-Object	Cell area	Phase	Nuc 550 Spots	Nuc 550 RNA	Cyto 550 Spots	Cyto 550 RNA	Nuc 650 Spots	Nuc 650 RNA	Cyto 650 Spots	Cyto 650 RNA	Complete Nuc RNA from 550	Complete Cyto RNA from 550	Complete Nuc RNA from 650	Complete Cyto RNA from 650	Cell area (um2)	Fragment 5' Nuc	Fragment 3' Nuc	Fragment 5' Cyto	Fragment 3' Cyto	Trx (Nuc 650 RNA-Nuc 650 spot+1, if spot number not 0)	Cell Complete RNA from 650 Nuc+Cyto			150 S cells (91)	picture_id	Stained cell_id	Stained cells number	Image file name	Image-Object	Cell area	Phase	Nuc 550 Spots	Nuc 550 RNA	Cyto 550 Spots	Cyto 550 RNA	Nuc 650 Spots	Nuc 650 RNA	Cyto 650 Spots	Cyto 650 RNA	Complete Nuc RNA from 550	Complete Cyto RNA from 550	Complete Nuc RNA from 650	Complete Cyto RNA from 650	Cell area (um2)
	1	1	1	rr37n1-01	rr37n1-01-1	2247	g1	1	0	1	1	0	0	0	0	0	0	0	0	9.49358	0	0	0	1	0	0				1	4	4	rr37n1-01	rr37n1-01-4	2163	s	0	0	1	1	1	1	0	0	0	0	1	0	9.13868
	1	3	3	rr37n1-01	rr37n1-01-3	1608	g1	0	0	0	0	0	0	0	0	0	0	0	0	6.7938	0	0	0	0	0	0				1	10	10	rr37n1-01	rr37n1-01-10	2740	s	0	0	2	2	1	1	2	2	0	1	0	2	11.5765
	1	11	11	rr37n1-01	rr37n1-01-11	2540	g1	0	0	0	0	0	0	0	0	0	0	0	0	10.7315	0	0	0	0	0	0				1	14	14	rr37n1-01	rr37n1-01-14	2476	s	0	0	0	0	0	0	0	0	0	0	0	0	10.4611
	1	13	13	rr37n1-01	rr37n1-01-13	2687	g1	0	0	1	1	0	0	0	0	0	0	0	0	11.3526	0	0	0	1	0	0				2	47	7	rr37n1-02	rr37n1-02-7	2631	s	0	0	0	0	0	0	0	0	0	0	0	0	11.116
	1	15	15	rr37n1-01	rr37n1-01-15	1902	g1	0	0	1	1	0	0	0	0	0	0	0	0	8.03595	0	0	0	1	0	0				2	49	9	rr37n1-02	rr37n1-02-9	1860	s	0	0	1	0	0	0	0	0	0	0	0	0	7.8585
	1	17	17	rr37n1-01	rr37n1-01-17	1110	g1	0	0	0	0	0	0	0	0	0	0	0	0	4.68975	0	0	0	0	0	0				2	52	12	rr37n1-02	rr37n1-02-12	1964	s	0	0	0	0	0	0	0	0	0	0	0	0	8.2979
	1	21	21	rr37n1-01	rr37n1-01-21	2693	g1	0	0	1	1	0	0	0	0	0	0	0	0	11.3779	0	0	0	1	0	0				2	53	13	rr37n1-02	rr37n1-02-13	2319	s	0	0	0	0	0	0	0	0	0	0	0	0	9.79778
	1	22	22	rr37n1-01	rr37n1-01-22	1627	g1	0	0	0	0	0	0	0	0	0	0	0	0	6.87408	0	0	0	0	0	0				3	82	20	rr37n1-03	rr37n1-03-20	1871	s	0	0	0	0	0	0	2	3	0	0	0	2	7.90498
	1	27	27	rr37n1-01	rr37n1-01-27	2385	g1	0	0	0	0	0	0	0	0	0	0	0	0	10.0766	0	0	0	0	0	0				4	103	9	rr37n1-04	rr37n1-04-9	2281	s	0	0	3	3	0	0	0	0	0	1	0	0	9.63723
	1	28	28	rr37n1-01	rr37n1-01-28	2830	g1	0	0	1	1	0	0	0	0	0	0	0	0	11.9568	0	0	0	1	0	0				4	113	19	rr37n1-04	rr37n1-04-19	1783	s	1	1	0	0	2	2	0	0	0	0	2	0	7.53318
	2	54	14	rr37n1-02	rr37n1-02-14	1102	g1	0	0	2	2	0	0	0	0	0	0	0	0	4.65595	0	0	0	2	0	0				5	141	28	rr37n1-05	rr37n1-05-28	1590	s	0	0	1	1	0	0	0	0	0	0	0	0	6.71775
	2	57	17	rr37n1-02	rr37n1-02-17	870	g1	0	0	1	1	0	0	0	0	0	0	0	0	3.67575	0	0	0	1	0	0				5	154	41	rr37n1-05	rr37n1-05-41	2538	s	0	0	1	1	2	3	0	0	0	1	2	0	10.7231
	2	58	18	rr37n1-02	rr37n1-02-18	1665	g1	0	0	1	1	0	0	0	0	0	0	0	0	7.03463	0	0	0	1	0	0				5	168	55	rr37n1-05	rr37n1-05-55	2185	s	0	0	3	3	0	0	1	2	0	1	0	1	9.23163
	2	59	19	rr37n1-02	rr37n1-02-19	991	g1	1	0	0	0	0	0	0	0	0	0	0	0	4.18698	0	0	0	0	0	0				6	178	5	rr37n1-06	rr37n1-06-5	923	s	0	0	0	0	0	0	0	0	0	0	0	0	3.89968
	3	63	1	rr37n1-03	rr37n1-03-1	701	g1	0	0	0	0	0	0	0	0	0	0	0	0	2.96173	0	0	0	0	0	0				6	183	10	rr37n1-06	rr37n1-06-10	1795	s	0	0	1	1	0	0	0	0	0	0	0	0	7.58387
	3	64	2	rr37n1-03	rr37n1-03-2	1626	g1	0	0	0	0	0	0	1	1	0	0	0	1	6.86985	0	0	0	0	0	1				6	189	16	rr37n1-06	rr37n1-06-16	2516	s	0	0	3	3	0	0	2	3	0	1	0	3	10.6301
	3	66	4	rr37n1-03	rr37n1-03-4	2956	g1	0	0	0	0	3	3	1	1	0	0	0	1	12.4891	3	0	0	0	1	1				7	209	9	rr37n1-07	rr37n1-07-9	3175	s	0	0	3	4	0	0	3	3	0	2	0	3	13.4144
	3	67	5	rr37n1-03	rr37n1-03-5	1945	g1	0	0	0	0	1	1	1	1	0	0	0	1	8.21763	1	0	0	0	1	1				7	221	21	rr37n1-07	rr37n1-07-21	2402	s	0	0	1	3	0	0	1	9	0	3	0	3	10.1485
	3	69	7	rr37n1-03	rr37n1-03-7	2073	g1	0	0	1	1	0	0	2	2	0	0	0	2	8.75843	0	0	0	0	0	2				7	223	23	rr37n1-07	rr37n1-07-23	2686	s	0	0	1	1	0	0	0	0	0	0	0	0	11.3483
	3	75	13	rr37n1-03	rr37n1-03-13	2113	g1	0	0	0	0	0	0	0	0	0	0	0	0	8.92742	0	0	0	0	0	0				7	237	37	rr37n1-07	rr37n1-07-37	2691	s	0	0	2	2	1	1	2	2	0	1	0	2	11.3695
	3	76	14	rr37n1-03	rr37n1-03-14	1828	g1	0	0	0	0	0	0	0	0	0	0	0	0	7.7233	0	0	0	0	0	0				7	255	55	rr37n1-07	rr37n1-07-55	1553	s	0	0	1	0	0	0	0	0	0	0	0	0	6.56143
	3	77	15	rr37n1-03	rr37n1-03-15	1956	g1	0	0	0	0	1	1	0	0	0	0	0	0	8.2641	1	0	0	0	1	0				8	299	23	rr37n1-08	rr37n1-08-23	2062	s	0	0	1	1	1	1	0	0	0	0	1	0	8.71195
	3	83	21	rr37n1-03	rr37n1-03-21	1601	g1	0	0	0	0	0	0	0	0	0	0	0	0	6.76422	0	0	0	0	0	0				8	305	29	rr37n1-08	rr37n1-08-29	1855	s	0	0	1	1	0	0	0	0	0	0	0	0	7.83738
	3	92	30	rr37n1-03	rr37n1-03-30	1161	g1	0	0	0	0	0	0	0	0	0	0	0	0	4.90523	0	0	0	0	0	0				8	318	42	rr37n1-08	rr37n1-08-42	1475	s	1	0	0	0	0	0	0	0	0	0	0	0	6.23188
	3	93	31	rr37n1-03	rr37n1-03-31	1446	g1	0	0	0	0	1	1	0	0	0	0	1	0	6.10935	0	0	0	0	1	1				8	327	51	rr37n1-08	rr37n1-08-51	4134	s	0	0	0	0	0	0	0	0	0	0	0	0	17.4662
	3	94	32	rr37n1-03	rr37n1-03-32	1682	g1	0	0	2	2	0	0	1	1	0	1	0	1	7.10645	0	0	0	1	0	1				8	354	78	rr37n1-08	rr37n1-08-78	1799	s	0	0	3	3	0	0	1	1	0	0	0	1	7.60078
	4	96	2	rr37n1-04	rr37n1-04-2	1797	g1	0	0	0	0	0	0	0	0	0	0	0	0	7.59233	0	0	0	0	0	0				8	361	85	rr37n1-08	rr37n1-08-85	2253	s	0	0	1	1	0	0	0	0	0	0	0	0	9.51892
	4	105	11	rr37n1-04	rr37n1-04-11	1781	g1	0	0	0	0	0	0	0	0	0	0	0	0	7.52473	0	0	0	0	0	0				8	368	92	rr37n1-08	rr37n1-08-92	1747	s	0	0	0	0	0	0	1	1	0	0	0	0	7.38108
	4	111	17	rr37n1-04	rr37n1-04-17	1155	g1	0	0	2	2	0	0	0	0	0	0	0	0	4.87988	0	0	0	2	0	0				8	370	94	rr37n1-08	rr37n1-08-94	2458	s	0	0	1	1	0	0	1	1	0	1	0	1	10.3851
	5	140	27	rr37n1-05	rr37n1-05-27	1524	g1	0	0	1	1	0	0	0	0	0	0	0	0	6.4389	0	0	0	1	0	0				8	371	95	rr37n1-08	rr37n1-08-95	1188	s	0	0	0	0	0	0	0	0	0	0	0	0	5.0193
	5	144	31	rr37n1-05	rr37n1-05-31	1361	g1	1	1	2	1	0	0	0	0	0	0	0	0	5.75023	0	1	0	1	0	0				8	376	100	rr37n1-08	rr37n1-08-100	1548	s	0	0	0	0	0	0	0	0	0	0	0	0	6.5403
	5	145	32	rr37n1-05	rr37n1-05-32	2388	g1	0	0	0	0	0	0	0	0	0	0	0	0	10.0893	0	0	0	0	0	0				8	383	107	rr37n1-08	rr37n1-08-107	1792	s	0	0	1	1	1	1	1	1	0	0	1	1	7.5712
	5	150	37	rr37n1-05	rr37n1-05-37	975	g1	0	0	0	0	0	0	0	0	0	0	0	0	4.11937	0	0	0	0	0	0				8	414	138	rr37n1-08	rr37n1-08-138	1597	s	0	0	1	1	0	0	0	0	0	0	0	0	6.74733
	5	153	40	rr37n1-05	rr37n1-05-40	1300	g1	0	0	1	1	0	0	0	0	0	0	0	0	5.4925	0	0	0	1	0	0				8	434	158	rr37n1-08	rr37n1-08-158	1368	s	0	0	0	0	0	0	0	0	0	0	0	0	5.7798
	5	155	42	rr37n1-05	rr37n1-05-42	1958	g1	0	0	1	2	0	0	1	1	0	0	0	0	8.27255	0	0	1	2	0	0				9	439	5	rr37n1-09	rr37n1-09-5	1263	s	0	0	0	0	0	0	0	0	0	0	0	0	5.33617
	5	157	44	rr37n1-05	rr37n1-05-44	1467	g1	0	0	1	1	0	0	0	0	0	0	0	0	6.19808	0	0	0	1	0	0				9	449	15	rr37n1-09	rr37n1-09-15	2232	s	0	0	1	1	0	0	0	0	0	0	0	0	9.4302
	5	158	45	rr37n1-05	rr37n1-05-45	1908	g1	0	0	0	0	0	0	0	0	0	0	0	0	8.0613	0	0	0	0	0	0				9	466	32	rr37n1-09	rr37n1-09-32	2424	s	0	0	1	2	0	0	0	0	0	1	0	0	10.2414
	5	159	46	rr37n1-05	rr37n1-05-46	2015	g1	0	0	1	1	0	0	0	0	0	0	0	0	8.51337	0	0	0	1	0	0				9	469	35	rr37n1-09	rr37n1-09-35	1896	s	0	0	2	2	0	0	1	1	0	1	0	1	8.0106
	5	160	47	rr37n1-05	rr37n1-05-47	1668	g1	0	0	2	2	0	0	0	0	0	0	0	0	7.0473	0	0	0	2	0	0				9	474	40	rr37n1-09	rr37n1-09-40	1539	s	0	0	0	0	0	0	0	0	0	0	0	0	6.50228
	5	161	48	rr37n1-05	rr37n1-05-48	1756	g1	0	0	1	1	0	0	0	0	0	0	0	0	7.4191	0	0	0	1	0	0				9	479	45	rr37n1-09	rr37n1-09-45	1966	s	0	0	2	1	0	0	1	1	0	0	0	1	8.30635
	5	162	49	rr37n1-05	rr37n1-05-49	1065	g1	1	0	2	2	0	0	0	0	0	0	0	0	4.49963	0	0	0	2	0	0				9	487	53	rr37n1-09	rr37n1-09-53	2605	s	0	0	0	0	0	0	0	0	0	0	0	0	11.0061
	5	164	51	rr37n1-05	rr37n1-05-51	2142	g1	0	0	1	0	0	0	0	0	0	0	0	0	9.04995	0	0	0	0	0	0				9	510	76	rr37n1-09	rr37n1-09-76	3249	s	0	0	2	2	0	0	0	0	0	1	0	0	13.727
	5	165	52	rr37n1-05	rr37n1-05-52	1597	g1	0	0	1	1	0	0	1	1	0	0	0	1	6.74733	0	0	0	0	0	1				9	511	77	rr37n1-09	rr37n1-09-77	2100	s	0	0	1	1	0	0	0	0	0	0	0	0	8.8725
	5	167	54	rr37n1-05	rr37n1-05-54	864	g1	1	1	0	0	0	0	0	0	0	0	0	0	3.6504	0	1	0	0	0	0				9	522	88	rr37n1-09	rr37n1-09-88	1536	s	0	0	0	0	0	0	0	0	0	0	0	0	6.4896
	5	171	58	rr37n1-05	rr37n1-05-58	3060	g1	1	1	0	0	3	3	0	0	0	0	3	0	12.9285	0	0	0	0	1	3				10	530	1	rr37n1-10	rr37n1-10-1	2065	s	0	0	0	0	0	0	0	0	0	0	0	0	8.72462
	6	176	3	rr37n1-06	rr37n1-06-3	1340	g1	1	1	3	3	0	0	0	0	0	0	0	0	5.6615	0	1	0	3	0	0				10	539	10	rr37n1-10	rr37n1-10-10	4723	s	0	0	3	5	0	0	2	5	0	3	0	3	19.9547
	6	177	4	rr37n1-06	rr37n1-06-4	1719	g1	0	0	1	1	0	0	0	0	0	0	0	0	7.26278	0	0	0	1	0	0				11	598	15	rr37n1-11	rr37n1-11-15	2277	s	0	0	2	2	0	0	1	1	0	1	0	1	9.62032
	6	182	9	rr37n1-06	rr37n1-06-9	1244	g1	0	0	1	1	0	0	1	1	0	1	0	1	5.2559	0	0	0	0	0	1				11	612	29	rr37n1-11	rr37n1-11-29	1113	s	1	0	2	2	0	0	0	0	0	0	0	0	4.70242
	6	187	14	rr37n1-06	rr37n1-06-14	1248	g1	0	0	2	2	0	0	0	0	0	0	0	0	5.2728	0	0	0	2	0	0				11	614	31	rr37n1-11	rr37n1-11-31	1694	s	0	0	1	1	0	0	0	0	0	0	0	0	7.15715
	7	204	4	rr37n1-07	rr37n1-07-4	2357	g1	0	0	0	0	0	0	1	1	0	0	0	1	9.95833	0	0	0	0	0	1				11	620	37	rr37n1-11	rr37n1-11-37	2650	s	0	0	2	3	1	1	0	0	0	1	1	0	11.1963
	13	696	2	rr37n2-01	rr37n2-01-2	1125	g1	0	0	0	0	0	0	0	0	0	0	0	0	4.75312	0	0	0	0	0	0				13	701	7	rr37n2-01	rr37n2-01-7	1112	s	0	0	2	0	0	0	0	0	0	0	0	0	4.6982
	13	698	4	rr37n2-01	rr37n2-01-4	1338	g1	0	0	3	3	0	0	0	0	0	0	0	0	5.65305	0	0	0	3	0	0				13	703	9	rr37n2-01	rr37n2-01-9	2029	s	0	0	1	1	0	0	2	3	0	0	0	2	8.57252
	13	707	13	rr37n2-01	rr37n2-01-13	1758	g1	1	1	2	2	0	0	0	0	0	0	0	0	7.42755	0	1	0	2	0	0				13	706	12	rr37n2-01	rr37n2-01-12	2022	s	0	0	4	3	0	0	1	1	0	0	0	0	8.54295
	13	708	14	rr37n2-01	rr37n2-01-14	1788	g1	0	0	2	1	1	1	1	1	0	1	0	1	7.5543	1	0	0	0	1	1				13	709	15	rr37n2-01	rr37n2-01-15	2248	s	0	0	0	0	0	0	0	0	0	0	0	0	9.4978
	13	710	16	rr37n2-01	rr37n2-01-16	1250	g1	0	0	1	1	0	0	0	0	0	0	0	0	5.28125	0	0	0	1	0	0				13	724	30	rr37n2-01	rr37n2-01-30	2011	s	1	1	1	0	0	0	1	2	0	0	0	1	8.49648
	13	711	17	rr37n2-01	rr37n2-01-17	2060	g1	0	0	0	0	0	0	0	0	0	0	0	0	8.7035	0	0	0	0	0	0				13	734	40	rr37n2-01	rr37n2-01-40	2823	s	0	0	2	4	0	0	0	0	0	1	0	0	11.9272
	13	723	29	rr37n2-01	rr37n2-01-29	1996	g1	0	0	2	2	0	0	0	0	0	0	0	0	8.4331	0	0	0	2	0	0				13	735	41	rr37n2-01	rr37n2-01-41	2032	s	0	0	2	2	0	0	0	0	0	0	0	0	8.5852
	13	726	32	rr37n2-01	rr37n2-01-32	1102	g1	0	0	2	1	0	0	0	0	0	0	0	0	4.65595	0	0	0	1	0	0				14	743	4	rr37n2-02	rr37n2-02-4	1622	s	1	1	0	0	0	0	0	0	0	0	0	0	6.85295
	13	730	36	rr37n2-01	rr37n2-01-36	1161	g1	0	0	1	0	0	0	0	0	0	0	0	0	4.90523	0	0	0	0	0	0				14	748	9	rr37n2-02	rr37n2-02-9	2174	s	0	0	1	0	0	0	1	1	0	0	0	1	9.18515
	13	731	37	rr37n2-01	rr37n2-01-37	1249	g1	0	0	3	1	0	0	0	0	0	0	0	0	5.27703	0	0	0	1	0	0				14	757	18	rr37n2-02	rr37n2-02-18	2509	s	0	0	0	0	0	0	1	1	0	0	0	1	10.6005
	13	733	39	rr37n2-01	rr37n2-01-39	1534	g1	0	0	0	0	0	0	0	0	0	0	0	0	6.48115	0	0	0	0	0	0				14	760	21	rr37n2-02	rr37n2-02-21	2634	s	0	0	1	1	1	1	0	0	0	0	0	0	11.1287
	14	740	1	rr37n2-02	rr37n2-02-1	1996	g1	0	0	2	3	0	0	1	1	0	1	0	1	8.4331	0	0	0	2	0	1				15	778	16	rr37n2-03	rr37n2-03-16	3799	s	0	0	0	0	0	0	1	1	0	0	0	1	16.0508
	14	741	2	rr37n2-02	rr37n2-02-2	1699	g1	0	0	3	3	0	0	1	1	0	0	0	1	7.17828	0	0	0	2	0	1				15	782	20	rr37n2-03	rr37n2-03-20	1443	s	0	0	1	1	0	0	0	0	0	0	0	0	6.09668
	14	742	3	rr37n2-02	rr37n2-02-3	967	g1	0	0	1	1	0	0	0	0	0	0	0	0	4.08558	0	0	0	1	0	0				16	818	14	rr37n2-04	rr37n2-04-14	2354	s	0	0	1	1	1	1	2	2	0	0	1	1	9.94565
	14	744	5	rr37n2-02	rr37n2-02-5	2614	g1	0	0	0	0	0	0	0	0	0	0	0	0	11.0442	0	0	0	0	0	0				17	836	9	rr37n2-05	rr37n2-05-9	2009	s	0	0	0	0	0	0	1	2	0	0	0	1	8.48803
	14	745	6	rr37n2-02	rr37n2-02-6	1376	g1	0	0	1	1	0	0	0	0	0	0	0	0	5.8136	0	0	0	1	0	0				17	838	11	rr37n2-05	rr37n2-05-11	3317	s	0	0	0	0	0	0	0	0	0	0	0	0	14.0143
	14	746	7	rr37n2-02	rr37n2-02-7	2088	g1	0	0	0	0	0	0	0	0	0	0	0	0	8.8218	0	0	0	0	0	0				17	839	12	rr37n2-05	rr37n2-05-12	1944	s	0	0	0	0	0	0	0	0	0	0	0	0	8.2134
	14	750	11	rr37n2-02	rr37n2-02-11	2150	g1	0	0	0	0	0	0	0	0	0	0	0	0	9.08375	0	0	0	0	0	0				17	854	27	rr37n2-05	rr37n2-05-27	1712	s	1	1	1	1	1	1	1	2	1	1	1	1	7.2332
	14	751	12	rr37n2-02	rr37n2-02-12	2161	g1	0	0	1	1	0	0	1	1	0	0	0	0	9.13023	0	0	1	1	0	0				17	861	34	rr37n2-05	rr37n2-05-34	1762	s	0	0	1	1	0	0	0	0	0	0	0	0	7.44445
	14	752	13	rr37n2-02	rr37n2-02-13	3511	g1	1	0	2	3	0	0	0	0	0	0	0	0	14.834	0	0	0	3	0	0				17	864	37	rr37n2-05	rr37n2-05-37	2818	s	0	0	0	0	0	0	0	0	0	0	0	0	11.9061
	14	759	20	rr37n2-02	rr37n2-02-20	2431	g1	0	0	0	0	0	0	1	1	0	0	0	1	10.271	0	0	0	0	0	1				17	873	46	rr37n2-05	rr37n2-05-46	2902	s	0	0	1	1	0	0	0	0	0	0	0	0	12.2609
	14	761	22	rr37n2-02	rr37n2-02-22	1418	g1	0	0	1	0	1	1	0	0	0	0	1	0	5.99105	0	0	0	0	1	1				17	874	47	rr37n2-05	rr37n2-05-47	2453	s	0	0	2	2	0	0	0	0	0	0	0	0	10.3639
	14	762	23	rr37n2-02	rr37n2-02-23	1608	g1	0	0	0	0	0	0	0	0	0	0	0	0	6.7938	0	0	0	0	0	0				17	875	48	rr37n2-05	rr37n2-05-48	2777	s	0	0	0	0	0	0	0	0	0	0	0	0	11.7328
	15	763	1	rr37n2-03	rr37n2-03-1	1851	g1	0	0	0	0	0	0	0	0	0	0	0	0	7.82048	0	0	0	0	0	0				18	910	30	rr37n2-06	rr37n2-06-30	3223	s	2	4	0	0	1	1	0	0	1	0	1	0	13.6172
	15	768	6	rr37n2-03	rr37n2-03-6	1726	g1	0	0	2	2	0	0	0	0	0	0	0	0	7.29235	0	0	0	2	0	0				19	916	2	rr37n2-07	rr37n2-07-2	1024	s	0	0	0	0	0	0	0	0	0	0	0	0	4.3264
	15	770	8	rr37n2-03	rr37n2-03-8	1813	g1	1	6	0	0	1	13	0	0	6	0	6	0	7.65993	7	0	0	0	13	6				19	926	12	rr37n2-07	rr37n2-07-12	2195	s	0	0	0	0	0	0	0	0	0	0	0	0	9.27388
	15	771	9	rr37n2-03	rr37n2-03-9	2287	g1	0	0	0	0	0	0	1	2	0	0	0	1	9.66258	0	0	1	0	0	1				20	946	9	rr37n2-08	rr37n2-08-9	2673	s	0	0	0	0	0	0	0	0	0	0	0	0	11.2934
	15	777	15	rr37n2-03	rr37n2-03-15	1467	g1	0	0	0	0	0	0	0	0	0	0	0	0	6.19808	0	0	0	0	0	0				21	950	2	rr37n2-09	rr37n2-09-2	2012	s	1	1	0	0	0	0	0	0	0	0	0	0	8.5007
	16	814	10	rr37n2-04	rr37n2-04-10	1256	g1	0	0	0	0	0	0	0	0	0	0	0	0	5.3066	0	0	0	0	0	0				21	961	13	rr37n2-09	rr37n2-09-13	2051	s	0	0	1	1	0	0	1	1	0	1	0	1	8.66548
	16	820	16	rr37n2-04	rr37n2-04-16	2313	g1	0	0	1	2	0	0	1	1	0	1	0	1	9.77243	0	0	0	1	0	1				21	962	14	rr37n2-09	rr37n2-09-14	2726	s	0	0	4	5	0	0	3	5	0	3	0	4	11.5174
	17	828	1	rr37n2-05	rr37n2-05-1	1972	g1	0	0	0	0	0	0	0	0	0	0	0	0	8.3317	0	0	0	0	0	0				22	966	1	rr37n2-10	rr37n2-10-1	2992	s	1	1	2	3	0	0	0	0	0	1	0	0	12.6412
	17	829	2	rr37n2-05	rr37n2-05-2	2503	g1	0	0	0	0	0	0	0	0	0	0	0	0	10.5752	0	0	0	0	0	0				22	967	2	rr37n2-10	rr37n2-10-2	3751	s	0	0	0	0	1	1	2	2	0	0	1	2	15.848
	17	833	6	rr37n2-05	rr37n2-05-6	1453	g1	0	0	0	0	0	0	0	0	0	0	0	0	6.13893	0	0	0	0	0	0				22	987	22	rr37n2-10	rr37n2-10-22	2298	s	0	0	2	2	1	1	1	1	0	1	1	1	9.70905
	17	834	7	rr37n2-05	rr37n2-05-7	3070	g1	0	0	0	0	1	1	0	0	0	0	0	0	12.9708	1	0	0	0	1	0				22	995	30	rr37n2-10	rr37n2-10-30	3852	s	0	0	1	1	0	0	2	2	0	1	0	2	16.2747
	17	844	17	rr37n2-05	rr37n2-05-17	998	g1	0	0	0	0	0	0	0	0	0	0	0	0	4.21655	0	0	0	0	0	0
	17	846	19	rr37n2-05	rr37n2-05-19	997	g1	0	0	3	3	0	0	0	0	0	0	0	0	4.21233	0	0	0	3	0	0
	17	853	26	rr37n2-05	rr37n2-05-26	2606	g1	0	0	0	0	0	0	0	0	0	0	0	0	11.0104	0	0	0	0	0	0
	17	855	28	rr37n2-05	rr37n2-05-28	2637	g1	0	0	1	2	0	0	0	0	0	0	0	0	11.1413	0	0	0	2	0	0
	17	856	29	rr37n2-05	rr37n2-05-29	2142	g1	0	0	0	0	0	0	0	0	0	0	0	0	9.04995	0	0	0	0	0	0
	17	860	33	rr37n2-05	rr37n2-05-33	2199	g1	0	0	0	0	0	0	0	0	0	0	0	0	9.29078	0	0	0	0	0	0
	17	872	45	rr37n2-05	rr37n2-05-45	2615	g1	0	0	1	1	1	1	1	1	0	0	1	1	11.0484	0	0	0	0	1	2
	17	877	50	rr37n2-05	rr37n2-05-50	1558	g1	0	0	0	0	0	0	0	0	0	0	0	0	6.58255	0	0	0	0	0	0
	18	885	5	rr37n2-06	rr37n2-06-5	2657	g1	0	0	2	2	0	0	1	1	0	1	0	1	11.2258	0	0	0	1	0	1
	18	895	15	rr37n2-06	rr37n2-06-15	1803	g1	0	0	0	0	0	0	0	0	0	0	0	0	7.61768	0	0	0	0	0	0
	18	912	32	rr37n2-06	rr37n2-06-32	2136	g1	1	0	0	0	0	0	0	0	0	0	0	0	9.0246	0	0	0	0	0	0
	19	917	3	rr37n2-07	rr37n2-07-3	1391	g1	1	1	2	2	0	0	0	0	0	0	0	0	5.87698	0	1	0	2	0	0
	19	924	10	rr37n2-07	rr37n2-07-10	1858	g1	0	0	1	1	0	0	0	0	0	0	0	0	7.85005	0	0	0	1	0	0
	19	927	13	rr37n2-07	rr37n2-07-13	1784	g1	0	0	0	0	0	0	0	0	0	0	0	0	7.5374	0	0	0	0	0	0
	19	928	14	rr37n2-07	rr37n2-07-14	2114	g1	0	0	1	1	0	0	1	2	0	1	0	1	8.93165	0	0	1	0	0	1
	19	930	16	rr37n2-07	rr37n2-07-16	3523	g1	0	0	0	0	0	0	0	0	0	0	0	0	14.8847	0	0	0	0	0	0
	25	1043	1	rr37n3-01	rr37n3-01-1	1763	g1	0	0	1	1	0	0	0	0	0	0	0	0	7.44868	0	0	0	1	0	0				25	1045	3	rr37n3-01	rr37n3-01-3	2190	s	0	0	0	0	0	0	0	0	0	0	0	0	9.25275
	25	1044	2	rr37n3-01	rr37n3-01-2	1556	g1	0	0	2	3	0	0	1	1	0	2	0	1	6.5741	0	0	0	2	0	1				25	1049	7	rr37n3-01	rr37n3-01-7	2049	s	0	0	1	1	0	0	1	1	0	0	0	1	8.65703
	25	1048	6	rr37n3-01	rr37n3-01-6	1741	g1	0	0	1	1	0	0	0	0	0	0	0	0	7.35573	0	0	0	1	0	0				25	1053	11	rr37n3-01	rr37n3-01-11	2002	s	0	0	2	2	1	2	0	0	0	2	0	0	8.45845
	25	1051	9	rr37n3-01	rr37n3-01-9	1737	g1	1	0	0	0	0	0	2	2	0	0	0	2	7.33882	0	0	0	0	0	2				25	1055	13	rr37n3-01	rr37n3-01-13	2991	s	0	0	0	0	1	2	1	1	0	0	1	1	12.637
	26	1068	13	rr37n3-02	rr37n3-02-13	1593	g1	0	0	2	1	0	0	0	0	0	0	0	0	6.73043	0	0	0	1	0	0				26	1082	27	rr37n3-02	rr37n3-02-27	1892	s	0	0	2	2	0	0	0	0	0	0	0	0	7.9937
	26	1069	14	rr37n3-02	rr37n3-02-14	2363	g1	0	0	1	1	0	0	0	0	0	0	0	0	9.98367	0	0	0	1	0	0				26	1089	34	rr37n3-02	rr37n3-02-34	3247	s	0	0	0	0	1	1	0	0	0	0	0	0	13.7186
	26	1072	17	rr37n3-02	rr37n3-02-17	950	g1	0	0	1	1	0	0	0	0	0	1	0	0	4.01375	0	0	0	1	0	0				27	1120	15	rr37n3-03	rr37n3-03-15	3221	s	0	0	0	0	0	0	0	0	0	0	0	0	13.6087
	26	1077	22	rr37n3-02	rr37n3-02-22	1878	g1	0	0	0	0	0	0	0	0	0	0	0	0	7.93455	0	0	0	0	0	0				27	1128	23	rr37n3-03	rr37n3-03-23	2639	s	0	0	1	1	0	0	0	0	0	1	0	0	11.1498
	26	1091	36	rr37n3-02	rr37n3-02-36	1402	g1	2	2	0	0	0	0	0	0	0	0	0	0	5.92345	0	2	0	0	0	0				28	1163	2	rr37n3-04	rr37n3-04-2	2179	s	0	0	1	1	0	0	0	0	0	1	0	0	9.20627
	26	1093	38	rr37n3-02	rr37n3-02-38	1488	g1	0	0	0	0	0	0	0	0	0	0	0	0	6.2868	0	0	0	0	0	0				28	1165	4	rr37n3-04	rr37n3-04-4	1704	s	1	0	0	0	0	0	1	1	0	0	0	1	7.1994
	26	1094	39	rr37n3-02	rr37n3-02-39	1698	g1	0	0	1	1	0	0	0	0	0	0	0	0	7.17405	0	0	0	1	0	0				28	1170	9	rr37n3-04	rr37n3-04-9	1546	s	0	0	0	0	0	0	0	0	0	0	0	0	6.53185
	26	1104	49	rr37n3-02	rr37n3-02-49	3670	g1	1	1	0	0	5	5	0	0	1	0	4	0	15.5058	1	0	0	0	1	4				28	1178	17	rr37n3-04	rr37n3-04-17	1402	s	1	1	0	0	0	0	0	0	0	0	0	0	5.92345
	27	1110	5	rr37n3-03	rr37n3-03-5	1253	g1	1	1	0	0	0	0	0	0	0	0	0	0	5.29393	0	1	0	0	0	0				28	1179	18	rr37n3-04	rr37n3-04-18	3359	s	2	2	0	0	0	0	2	2	0	0	0	1	14.1918
	27	1111	6	rr37n3-03	rr37n3-03-6	1183	g1	0	0	0	0	0	0	0	0	0	0	0	0	4.99817	0	0	0	0	0	0				29	1182	2	rr37n3-05	rr37n3-05-2	1468	s	0	0	2	2	0	0	0	0	0	0	0	0	6.2023
	27	1112	7	rr37n3-03	rr37n3-03-7	772	g1	0	0	1	1	0	0	0	0	0	0	0	0	3.2617	0	0	0	1	0	0				29	1185	5	rr37n3-05	rr37n3-05-5	1238	s	0	0	2	2	0	0	1	2	0	2	0	1	5.23055
	27	1115	10	rr37n3-03	rr37n3-03-10	2609	g1	0	0	0	0	0	0	0	0	0	0	0	0	11.023	0	0	0	0	0	0				30	1202	2	rr37n3-06	rr37n3-06-2	1874	s	1	1	1	1	2	2	3	3	1	0	1	3	7.91765
	27	1131	26	rr37n3-03	rr37n3-03-26	1498	g1	1	1	1	1	0	0	0	0	0	0	0	0	6.32905	0	1	0	1	0	0				30	1204	4	rr37n3-06	rr37n3-06-4	2045	s	0	0	1	1	0	0	0	0	0	0	0	0	8.64013
	28	1167	6	rr37n3-04	rr37n3-04-6	696	g1	0	0	1	1	0	0	0	0	0	0	0	0	2.9406	0	0	0	1	0	0				30	1206	6	rr37n3-06	rr37n3-06-6	1804	s	0	0	2	2	0	0	0	0	0	1	0	0	7.6219
	28	1168	7	rr37n3-04	rr37n3-04-7	1063	g1	0	0	1	1	0	0	1	1	0	0	0	1	4.49118	0	0	0	0	0	1				30	1229	29	rr37n3-06	rr37n3-06-29	1979	s	0	0	0	0	0	0	0	0	0	0	0	0	8.36127
	29	1183	3	rr37n3-05	rr37n3-05-3	1661	g1	1	0	0	0	0	0	0	0	0	0	0	0	7.01773	0	0	0	0	0	0				30	1237	37	rr37n3-06	rr37n3-06-37	3555	s	0	0	0	0	2	3	0	0	0	0	1	0	15.0199
	29	1184	4	rr37n3-05	rr37n3-05-4	2426	g1	0	0	2	2	0	0	1	1	0	2	0	1	10.2499	0	0	0	1	0	1				32	1251	3	rr37n3-08	rr37n3-08-3	1356	s	0	0	2	1	0	0	0	0	0	0	0	0	5.7291
	29	1186	6	rr37n3-05	rr37n3-05-6	1089	g1	1	1	0	0	0	0	0	0	0	0	0	0	4.60102	0	1	0	0	0	0				32	1255	7	rr37n3-08	rr37n3-08-7	1966	s	0	0	0	0	1	2	0	0	0	0	0	0	8.30635
	29	1191	11	rr37n3-05	rr37n3-05-11	1820	g1	0	0	0	0	1	1	0	0	0	0	1	0	7.6895	0	0	0	0	1	1				32	1269	21	rr37n3-08	rr37n3-08-21	3129	s	0	0	2	2	0	0	1	1	0	0	0	1	13.22
	29	1192	12	rr37n3-05	rr37n3-05-12	1394	g1	0	0	0	0	0	0	1	3	0	0	0	1	5.88965	0	0	2	0	0	1				32	1273	25	rr37n3-08	rr37n3-08-25	2108	s	1	1	4	2	0	0	0	0	0	1	0	0	8.9063
	29	1194	14	rr37n3-05	rr37n3-05-14	1577	g1	0	0	1	1	0	0	1	1	0	0	0	1	6.66283	0	0	0	0	0	1				32	1276	28	rr37n3-08	rr37n3-08-28	2008	s	0	0	0	0	1	1	0	0	0	0	0	0	8.4838
	30	1201	1	rr37n3-06	rr37n3-06-1	790	g1	0	0	0	0	0	0	0	0	0	0	0	0	3.33775	0	0	0	0	0	0				35	1320	9	rr37n3-11	rr37n3-11-9	2143	s	0	0	0	0	0	0	0	0	0	0	0	0	9.05418
	30	1203	3	rr37n3-06	rr37n3-06-3	954	g1	0	0	1	1	0	0	0	0	0	0	0	0	4.03065	0	0	0	1	0	0				35	1321	10	rr37n3-11	rr37n3-11-10	2684	s	0	0	2	4	0	0	1	1	0	2	0	1	11.3399
	30	1205	5	rr37n3-06	rr37n3-06-5	1647	g1	0	0	0	0	0	0	1	1	0	0	0	1	6.95858	0	0	0	0	0	1				35	1328	17	rr37n3-11	rr37n3-11-17	2666	s	0	0	1	1	0	0	0	0	0	0	0	0	11.2638
	30	1208	8	rr37n3-06	rr37n3-06-8	1356	g1	0	0	0	0	0	0	0	0	0	0	0	0	5.7291	0	0	0	0	0	0				36	1332	1	rr37n3-12	rr37n3-12-1	1971	s	0	0	1	2	0	0	0	0	0	1	0	0	8.32748
	30	1211	11	rr37n3-06	rr37n3-06-11	1161	g1	0	0	2	2	0	0	0	0	0	0	0	0	4.90523	0	0	0	2	0	0
	30	1218	18	rr37n3-06	rr37n3-06-18	2832	g1	0	0	2	2	0	0	0	0	0	0	0	0	11.9652	0	0	0	2	0	0
	30	1224	24	rr37n3-06	rr37n3-06-24	1767	g1	0	0	0	0	0	0	0	0	0	0	0	0	7.46558	0	0	0	0	0	0
	30	1231	31	rr37n3-06	rr37n3-06-31	1198	g1	1	0	1	1	0	0	0	0	0	0	0	0	5.06155	0	0	0	1	0	0
	30	1233	33	rr37n3-06	rr37n3-06-33	1230	g1	0	0	0	0	0	0	0	0	0	0	0	0	5.19675	0	0	0	0	0	0
	30	1236	36	rr37n3-06	rr37n3-06-36	2535	g1	2	1	1	1	0	0	0	0	1	1	0	0	10.7104	0	1	0	1	0	0
	31	1241	4	rr37n3-07	rr37n3-07-4	1053	g1	0	0	2	0	0	0	0	0	0	0	0	0	4.44893	0	0	0	0	0	0
	31	1242	5	rr37n3-07	rr37n3-07-5	1670	g1	1	0	3	3	0	0	0	0	0	0	0	0	7.05575	0	0	0	3	0	0
	32	1250	2	rr37n3-08	rr37n3-08-2	1563	g1	0	0	0	0	0	0	0	0	0	0	0	0	6.60367	0	0	0	0	0	0
	32	1252	4	rr37n3-08	rr37n3-08-4	1597	g1	0	0	3	3	0	0	0	0	0	1	0	0	6.74733	0	0	0	3	0	0
	32	1256	8	rr37n3-08	rr37n3-08-8	1122	g1	0	0	1	1	0	0	0	0	0	0	0	0	4.74045	0	0	0	1	0	0
	32	1257	9	rr37n3-08	rr37n3-08-9	1606	g1	0	0	1	1	0	0	0	0	0	0	0	0	6.78535	0	0	0	1	0	0
	32	1258	10	rr37n3-08	rr37n3-08-10	1069	g1	0	0	1	0	0	0	0	0	0	0	0	0	4.51652	0	0	0	0	0	0
	32	1260	12	rr37n3-08	rr37n3-08-12	2622	g1	0	0	1	1	0	0	0	0	0	0	0	0	11.078	0	0	0	1	0	0
	32	1261	13	rr37n3-08	rr37n3-08-13	1086	g1	0	0	0	0	1	1	0	0	0	0	0	0	4.58835	1	0	0	0	1	0
	32	1262	14	rr37n3-08	rr37n3-08-14	1205	g1	0	0	0	0	0	0	0	0	0	0	0	0	5.09113	0	0	0	0	0	0
	32	1270	22	rr37n3-08	rr37n3-08-22	1366	g1	0	0	0	0	0	0	0	0	0	0	0	0	5.77135	0	0	0	0	0	0
	32	1274	26	rr37n3-08	rr37n3-08-26	1483	g1	0	0	1	1	0	0	0	0	0	1	0	0	6.26568	0	0	0	1	0	0
	32	1275	27	rr37n3-08	rr37n3-08-27	946	g1	3	1	0	0	0	0	0	0	0	0	0	0	3.99685	0	1	0	0	0	0
	32	1277	29	rr37n3-08	rr37n3-08-29	1769	g1	0	0	1	1	0	0	0	0	0	0	0	0	7.47403	0	0	0	1	0	0
	32	1278	30	rr37n3-08	rr37n3-08-30	1778	g1	2	1	0	0	1	1	0	0	1	0	0	0	7.51205	1	1	0	0	1	0
[truncated: 41 more columns]

## Sheet: xrn1drnt1d
150 G1 cells	picture_id	Stained cell_id	Stained cells number	Image file name	Image-Object	Cell area	Phase	Nuc 550 Spots	Nuc 550 RNA	Cyto 550 Spots	Cyto 550 RNA	Nuc 650 Spots	Nuc 650 RNA	Cyto 650 Spots	Cyto 650 RNA	Complete Nuc RNA from 550	Complete Cyto RNA from 550	Complete Nuc RNA from 650	Complete Cyto RNA from 650	Cell area (um2)	Fragment 5' Nuc	Fragment 3' Nuc	Fragment 5' Cyto	Fragment 3' Cyto	Trx (Nuc 650 RNA-Nuc 650 spot+1, if spot number not 0)	Cell Complete RNA from 650 Nuc+Cyto			150 S cells	picture_id	Stained cell_id	Stained cells number	Image file name	Image-Object	Cell area	Phase	Nuc 550 Spots	Nuc 550 RNA	Cyto 550 Spots	Cyto 550 RNA	Nuc 650 Spots	Nuc 650 RNA	Cyto 650 Spots	Cyto 650 RNA	Complete Nuc RNA from 550	Complete Cyto RNA from 550	Complete Nuc RNA from 650	Complete Cyto RNA from 650	Cell area (um2)
	530	22829	5	xrn1drnt1d1-01	xrn1drnt1d1-01-5	1439	g1	0	0	1	1	0	0	1	1	0	0	0	1	6.07977	0	0	0	0	0	1				530	22825	1	xrn1drnt1d1-01	xrn1drnt1d1-01-1	1945	s	1	1	7	6	2	2	8	9	1	4	1	6	8.21763
	530	22830	6	xrn1drnt1d1-01	xrn1drnt1d1-01-6	2082	g1	0	0	0	0	0	0	1	1	0	0	0	1	8.79645	0	0	0	0	0	1				530	22826	2	xrn1drnt1d1-01	xrn1drnt1d1-01-2	2477	s	0	0	8	7	1	1	7	8	0	4	1	6	10.4653
	530	22835	11	xrn1drnt1d1-01	xrn1drnt1d1-01-11	1619	g1	0	0	0	0	0	0	1	1	0	0	0	1	6.84028	0	0	0	0	0	1				530	22828	4	xrn1drnt1d1-01	xrn1drnt1d1-01-4	2322	s	1	1	2	2	1	1	7	7	1	1	1	7	9.81045
	530	22838	14	xrn1drnt1d1-01	xrn1drnt1d1-01-14	1756	g1	0	0	1	0	0	0	2	1	0	0	0	0	7.4191	0	0	1	0	0	0				530	22831	7	xrn1drnt1d1-01	xrn1drnt1d1-01-7	2318	s	1	1	2	2	2	2	6	8	1	1	2	6	9.79355
	530	22841	17	xrn1drnt1d1-01	xrn1drnt1d1-01-17	1602	g1	2	0	1	1	1	1	1	0	0	0	0	0	6.76845	1	0	0	1	1	0				530	22833	9	xrn1drnt1d1-01	xrn1drnt1d1-01-9	1895	s	0	0	1	0	3	3	5	5	0	0	1	4	8.00638
	530	22842	18	xrn1drnt1d1-01	xrn1drnt1d1-01-18	1010	g1	0	0	1	1	1	2	1	1	0	1	0	1	4.26725	2	0	0	0	2	1				530	22840	16	xrn1drnt1d1-01	xrn1drnt1d1-01-16	1808	s	0	0	1	1	1	1	2	1	0	0	0	1	7.6388
	530	22845	21	xrn1drnt1d1-01	xrn1drnt1d1-01-21	985	g1	1	1	3	2	0	0	1	1	0	0	0	1	4.16163	0	1	0	1	0	1				530	22843	19	xrn1drnt1d1-01	xrn1drnt1d1-01-19	1394	s	0	0	1	1	0	0	0	0	0	0	0	0	5.88965
	530	22846	22	xrn1drnt1d1-01	xrn1drnt1d1-01-22	1750	g1	1	0	2	2	1	1	7	9	0	2	1	7	7.39375	0	0	2	0	1	8				530	22844	20	xrn1drnt1d1-01	xrn1drnt1d1-01-20	1551	s	0	0	2	0	1	1	3	3	0	0	1	2	6.55297
	530	22847	23	xrn1drnt1d1-01	xrn1drnt1d1-01-23	1840	g1	0	0	0	0	0	0	5	6	0	0	0	2	7.774	0	0	4	0	0	2				530	22858	34	xrn1drnt1d1-01	xrn1drnt1d1-01-34	3518	s	0	0	11	15	2	4	13	18	0	12	2	15	14.8636
	530	22853	29	xrn1drnt1d1-01	xrn1drnt1d1-01-29	1521	g1	1	1	1	1	1	2	1	1	1	1	1	0	6.42623	1	0	1	1	2	1				530	22859	35	xrn1drnt1d1-01	xrn1drnt1d1-01-35	2217	s	0	0	1	1	0	0	3	3	0	1	0	2	9.36683
	530	22856	32	xrn1drnt1d1-01	xrn1drnt1d1-01-32	1129	g1	0	0	2	2	0	0	2	2	0	1	0	1	4.77003	0	0	1	1	0	1				531	22869	10	xrn1drnt1d1-02	xrn1drnt1d1-02-10	2563	s	0	0	3	4	1	1	6	9	0	4	0	7	10.8287
	530	22857	33	xrn1drnt1d1-01	xrn1drnt1d1-01-33	1752	g1	0	0	6	7	3	3	6	6	0	6	1	6	7.4022	2	0	0	1	1	7				532	22887	7	xrn1drnt1d1-03	xrn1drnt1d1-03-7	2383	s	0	0	4	4	1	1	10	10	0	4	1	9	10.0682
	531	22864	5	xrn1drnt1d1-02	xrn1drnt1d1-02-5	1738	g1	0	0	3	3	0	0	3	4	0	3	0	3	7.34305	0	0	1	0	0	3				532	22891	11	xrn1drnt1d1-03	xrn1drnt1d1-03-11	3508	s	1	1	9	13	3	4	13	18	1	10	3	15	14.8213
	531	22866	7	xrn1drnt1d1-02	xrn1drnt1d1-02-7	1558	g1	0	0	1	1	0	0	2	2	0	0	0	2	6.58255	0	0	0	0	0	2				532	22895	15	xrn1drnt1d1-03	xrn1drnt1d1-03-15	1432	s	0	0	0	0	0	0	0	0	0	0	0	0	6.0502
	531	22868	9	xrn1drnt1d1-02	xrn1drnt1d1-02-9	1030	g1	1	1	0	0	0	0	0	0	0	0	0	0	4.35175	0	1	0	0	0	0				532	22898	18	xrn1drnt1d1-03	xrn1drnt1d1-03-18	2007	s	0	0	7	9	3	3	7	12	0	8	2	9	8.47958
	531	22870	11	xrn1drnt1d1-02	xrn1drnt1d1-02-11	1963	g1	1	1	5	5	1	1	8	11	1	5	1	8	8.29368	0	0	3	0	1	9				532	22913	33	xrn1drnt1d1-03	xrn1drnt1d1-03-33	1554	s	0	0	3	3	2	2	4	4	0	1	0	4	6.56565
	531	22872	13	xrn1drnt1d1-02	xrn1drnt1d1-02-13	2231	g1	0	0	8	8	1	2	3	3	0	4	0	3	9.42598	2	0	0	5	2	3				532	22918	38	xrn1drnt1d1-03	xrn1drnt1d1-03-38	2339	s	3	3	2	2	5	5	0	0	3	1	4	0	9.88227
	531	22874	15	xrn1drnt1d1-02	xrn1drnt1d1-02-15	2040	g1	1	1	5	6	1	1	7	12	1	5	1	8	8.619	0	0	4	0	1	9				533	22919	1	xrn1drnt1d1-04	xrn1drnt1d1-04-1	2277	s	0	0	4	4	1	2	5	8	0	4	1	5	9.62032
	531	22875	16	xrn1drnt1d1-02	xrn1drnt1d1-02-16	1167	g1	0	0	2	2	0	0	0	0	0	0	0	0	4.93058	0	0	0	2	0	0				533	22937	19	xrn1drnt1d1-04	xrn1drnt1d1-04-19	1260	s	0	0	0	0	0	0	0	0	0	0	0	0	5.3235
	531	22877	18	xrn1drnt1d1-02	xrn1drnt1d1-02-18	1147	g1	1	1	1	0	0	0	1	1	0	0	0	1	4.84608	0	1	0	0	0	1				533	22939	21	xrn1drnt1d1-04	xrn1drnt1d1-04-21	1748	s	0	0	4	4	0	0	2	1	0	3	0	1	7.3853
	531	22878	19	xrn1drnt1d1-02	xrn1drnt1d1-02-19	1966	g1	1	0	3	2	0	0	1	1	0	1	0	0	8.30635	0	0	1	2	0	0				533	22942	24	xrn1drnt1d1-04	xrn1drnt1d1-04-24	2712	s	4	4	0	0	3	3	0	0	2	0	3	0	11.4582
	531	22880	21	xrn1drnt1d1-02	xrn1drnt1d1-02-21	1978	g1	0	0	4	3	0	0	3	3	0	1	0	2	8.35705	0	0	1	1	0	2				533	22943	25	xrn1drnt1d1-04	xrn1drnt1d1-04-25	2175	s	5	5	1	1	9	11	1	1	5	1	7	1	9.18938
	532	22881	1	xrn1drnt1d1-03	xrn1drnt1d1-03-1	2907	g1	0	0	0	0	1	1	8	8	0	0	0	2	12.2821	1	0	6	0	1	2				534	22954	9	xrn1drnt1d1-05	xrn1drnt1d1-05-9	915	s	1	0	1	1	0	0	0	0	0	0	0	0	3.86588
	532	22882	2	xrn1drnt1d1-03	xrn1drnt1d1-03-2	966	g1	1	1	0	0	1	1	0	0	0	0	0	0	4.08135	1	1	0	0	1	0				535	22975	7	xrn1drnt1d1-06	xrn1drnt1d1-06-7	1676	s	0	0	1	1	1	1	4	4	0	0	1	4	7.0811
	532	22885	5	xrn1drnt1d1-03	xrn1drnt1d1-03-5	1423	g1	0	0	2	2	0	0	1	2	0	1	0	1	6.01218	0	0	1	1	0	1				536	22999	3	xrn1drnt1d1-07	xrn1drnt1d1-07-3	2445	s	0	0	4	4	2	2	3	3	0	1	1	3	10.3301
	532	22888	8	xrn1drnt1d1-03	xrn1drnt1d1-03-8	1933	g1	1	1	0	0	1	1	2	2	0	0	1	1	8.16693	0	0	1	0	1	2				536	23000	4	xrn1drnt1d1-07	xrn1drnt1d1-07-4	1686	s	2	0	0	0	0	0	2	3	0	0	0	2	7.12335
	532	22889	9	xrn1drnt1d1-03	xrn1drnt1d1-03-9	2362	g1	1	1	3	4	3	3	10	15	0	4	2	13	9.97945	1	0	2	0	1	15				536	23008	12	xrn1drnt1d1-07	xrn1drnt1d1-07-12	1554	s	1	1	0	0	0	0	1	0	0	0	0	0	6.56565
	532	22892	12	xrn1drnt1d1-03	xrn1drnt1d1-03-12	1572	g1	0	0	1	1	0	0	3	3	0	1	0	3	6.6417	0	0	0	0	0	3				536	23015	19	xrn1drnt1d1-07	xrn1drnt1d1-07-19	1869	s	0	0	1	1	0	0	4	5	0	1	0	3	7.89653
	532	22893	13	xrn1drnt1d1-03	xrn1drnt1d1-03-13	902	g1	0	0	0	0	0	0	0	0	0	0	0	0	3.81095	0	0	0	0	0	0				537	23028	4	xrn1drnt1d1-08	xrn1drnt1d1-08-4	1341	s	0	0	2	2	0	0	2	2	0	1	0	2	5.66573
	532	22894	14	xrn1drnt1d1-03	xrn1drnt1d1-03-14	987	g1	1	1	1	1	0	0	0	0	0	0	0	0	4.17008	0	1	0	1	0	0				537	23035	11	xrn1drnt1d1-08	xrn1drnt1d1-08-11	2111	s	0	0	1	1	0	0	1	1	0	0	0	1	8.91897
	532	22896	16	xrn1drnt1d1-03	xrn1drnt1d1-03-16	993	g1	0	0	2	1	0	0	1	1	0	0	0	1	4.19543	0	0	0	0	0	1				537	23040	16	xrn1drnt1d1-08	xrn1drnt1d1-08-16	1842	s	1	1	2	1	2	2	1	1	1	0	2	0	7.78245
	532	22897	17	xrn1drnt1d1-03	xrn1drnt1d1-03-17	1717	g1	0	0	2	3	0	0	4	3	0	1	0	1	7.25433	0	0	2	2	0	1				537	23046	22	xrn1drnt1d1-08	xrn1drnt1d1-08-22	1658	s	0	0	4	6	0	0	4	4	0	3	0	3	7.00505
	532	22899	19	xrn1drnt1d1-03	xrn1drnt1d1-03-19	1416	g1	0	0	2	2	0	0	1	1	0	0	0	1	5.9826	0	0	0	1	0	1				538	23055	8	xrn1drnt1d1-09	xrn1drnt1d1-09-8	1950	s	0	0	7	7	1	1	4	6	0	6	1	5	8.23875
	532	22902	22	xrn1drnt1d1-03	xrn1drnt1d1-03-22	1108	g1	0	0	1	1	1	1	1	1	0	1	0	1	4.6813	1	0	0	0	1	1				538	23058	11	xrn1drnt1d1-09	xrn1drnt1d1-09-11	2560	s	0	0	2	2	0	0	3	2	0	1	0	2	10.816
	532	22908	28	xrn1drnt1d1-03	xrn1drnt1d1-03-28	1549	g1	0	0	0	0	0	0	0	0	0	0	0	0	6.54453	0	0	0	0	0	0				538	23067	20	xrn1drnt1d1-09	xrn1drnt1d1-09-20	2492	s	0	0	2	3	0	0	4	4	0	1	0	3	10.5287
	532	22912	32	xrn1drnt1d1-03	xrn1drnt1d1-03-32	2807	g1	0	0	2	1	2	2	2	2	0	1	1	2	11.8596	1	0	0	0	1	3				538	23069	22	xrn1drnt1d1-09	xrn1drnt1d1-09-22	1396	s	0	0	2	2	1	1	5	5	0	2	0	3	5.8981
	532	22916	36	xrn1drnt1d1-03	xrn1drnt1d1-03-36	1584	g1	0	0	0	0	2	3	1	1	0	0	2	1	6.6924	1	0	0	0	2	3				538	23071	24	xrn1drnt1d1-09	xrn1drnt1d1-09-24	1726	s	0	0	1	1	0	0	4	4	0	1	0	4	7.29235
	532	22917	37	xrn1drnt1d1-03	xrn1drnt1d1-03-37	1477	g1	0	0	2	2	1	1	4	4	0	1	0	2	6.24033	1	0	2	0	1	2				539	23085	7	xrn1drnt1d1-10	xrn1drnt1d1-10-7	720	s	0	0	3	2	0	0	1	2	0	1	0	1	3.042
	533	22920	2	xrn1drnt1d1-04	xrn1drnt1d1-04-2	1168	g1	0	0	3	3	0	0	0	0	0	1	0	0	4.9348	0	0	0	3	0	0				539	23090	12	xrn1drnt1d1-10	xrn1drnt1d1-10-12	2209	s	0	0	2	2	0	0	3	3	0	2	0	3	9.33303
	533	22921	3	xrn1drnt1d1-04	xrn1drnt1d1-04-3	1454	g1	0	0	3	1	0	0	1	1	0	0	0	1	6.14315	0	0	0	0	0	1				539	23095	17	xrn1drnt1d1-10	xrn1drnt1d1-10-17	2532	s	0	0	6	8	0	0	5	8	0	6	0	6	10.6977
	533	22922	4	xrn1drnt1d1-04	xrn1drnt1d1-04-4	1572	g1	0	0	3	1	0	0	1	0	0	0	0	0	6.6417	0	0	0	1	0	0				539	23096	18	xrn1drnt1d1-10	xrn1drnt1d1-10-18	1404	s	1	1	3	3	0	0	1	0	0	0	0	0	5.9319
	533	22923	5	xrn1drnt1d1-04	xrn1drnt1d1-04-5	1520	g1	0	0	2	2	2	2	3	3	0	2	0	2	6.422	2	0	1	0	1	2				539	23098	20	xrn1drnt1d1-10	xrn1drnt1d1-10-20	1943	s	2	2	4	4	1	1	6	7	0	3	0	6	8.20918
	533	22925	7	xrn1drnt1d1-04	xrn1drnt1d1-04-7	2295	g1	0	0	6	3	2	3	8	8	0	3	1	3	9.69638	2	0	5	0	2	4				540	23115	1	xrn1drnt1d1-11	xrn1drnt1d1-11-1	1786	s	1	1	5	5	0	0	6	6	0	4	0	6	7.54585
	533	22926	8	xrn1drnt1d1-04	xrn1drnt1d1-04-8	1089	g1	0	0	3	2	0	0	3	3	0	1	0	3	4.60102	0	0	0	0	0	3				540	23118	4	xrn1drnt1d1-11	xrn1drnt1d1-11-4	2364	s	1	1	4	6	2	3	10	10	1	4	2	10	9.9879
	533	22929	11	xrn1drnt1d1-04	xrn1drnt1d1-04-11	1921	g1	0	0	1	1	1	1	5	6	0	1	1	4	8.11623	0	0	2	0	1	5				540	23139	25	xrn1drnt1d1-11	xrn1drnt1d1-11-25	1417	s	0	0	0	0	0	0	1	1	0	0	0	1	5.98683
	533	22930	12	xrn1drnt1d1-04	xrn1drnt1d1-04-12	1573	g1	0	0	1	1	0	0	1	1	0	0	0	0	6.64593	0	0	1	1	0	0				541	23148	5	xrn1drnt1d1-12	xrn1drnt1d1-12-5	2482	s	0	0	5	7	1	1	4	5	0	4	1	5	10.4865
	533	22932	14	xrn1drnt1d1-04	xrn1drnt1d1-04-14	1295	g1	0	0	2	2	0	0	0	0	0	0	0	0	5.47138	0	0	0	2	0	0				541	23162	19	xrn1drnt1d1-12	xrn1drnt1d1-12-19	1510	s	0	0	2	2	0	0	0	0	0	0	0	0	6.37975
	533	22934	16	xrn1drnt1d1-04	xrn1drnt1d1-04-16	1747	g1	2	1	3	2	1	1	6	6	0	2	1	4	7.38108	0	0	2	0	1	5				541	23164	21	xrn1drnt1d1-12	xrn1drnt1d1-12-21	1940	s	0	0	3	4	0	0	4	4	0	0	0	4	8.1965
	533	22935	17	xrn1drnt1d1-04	xrn1drnt1d1-04-17	1813	g1	1	1	2	1	0	0	2	2	0	0	0	2	7.65993	0	1	0	0	0	2				542	23194	2	xrn1drnt1d1-13	xrn1drnt1d1-13-2	2549	s	0	0	3	4	1	1	2	2	0	1	0	2	10.7695
	533	22936	18	xrn1drnt1d1-04	xrn1drnt1d1-04-18	1497	g1	0	0	2	2	0	0	3	4	0	2	0	3	6.32483	0	0	1	0	0	3				542	23195	3	xrn1drnt1d1-13	xrn1drnt1d1-13-3	2650	s	0	0	5	8	4	4	6	6	0	4	3	6	11.1963
	548	23292	1	xrn1drnt1d2-01	xrn1drnt1d2-01-1	1213	g1	0	0	2	2	0	0	2	2	0	0	0	1	5.12493	0	0	1	1	0	1				548	23298	7	xrn1drnt1d2-01	xrn1drnt1d2-01-7	1896	s	0	0	2	2	2	2	5	6	0	0	0	5	8.0106
	548	23293	2	xrn1drnt1d2-01	xrn1drnt1d2-01-2	1364	g1	0	0	2	2	2	2	0	0	0	0	2	0	5.7629	0	0	0	2	1	2				548	23315	24	xrn1drnt1d2-01	xrn1drnt1d2-01-24	2281	s	0	0	5	7	0	0	7	10	0	6	0	8	9.63723
	548	23294	3	xrn1drnt1d2-01	xrn1drnt1d2-01-3	2521	g1	1	1	3	4	0	0	5	6	1	2	0	6	10.6512	0	1	0	0	0	6				548	23332	41	xrn1drnt1d2-01	xrn1drnt1d2-01-41	1525	s	0	0	1	1	0	0	2	3	0	1	0	2	6.44313
	548	23314	23	xrn1drnt1d2-01	xrn1drnt1d2-01-23	1793	g1	0	0	1	1	1	1	2	2	0	1	0	1	7.57543	1	0	1	0	1	1				548	23338	47	xrn1drnt1d2-01	xrn1drnt1d2-01-47	1594	s	0	0	0	0	1	1	3	3	0	0	0	2	6.73465
	548	23328	37	xrn1drnt1d2-01	xrn1drnt1d2-01-37	1426	g1	0	0	2	1	0	0	1	1	0	0	0	1	6.02485	0	0	0	0	0	1				549	23357	7	xrn1drnt1d2-02	xrn1drnt1d2-02-7	3231	s	0	0	1	2	0	0	1	1	0	1	0	1	13.651
	548	23331	40	xrn1drnt1d2-01	xrn1drnt1d2-01-40	1544	g1	0	0	0	0	0	0	2	2	0	0	0	1	6.5234	0	0	1	0	0	1				549	23360	10	xrn1drnt1d2-02	xrn1drnt1d2-02-10	3115	s	0	0	3	4	2	2	4	4	0	3	1	4	13.1609
	548	23333	42	xrn1drnt1d2-01	xrn1drnt1d2-01-42	1442	g1	0	0	2	2	0	0	0	0	0	0	0	0	6.09245	0	0	0	2	0	0				549	23363	13	xrn1drnt1d2-02	xrn1drnt1d2-02-13	2650	s	0	0	7	8	2	2	8	10	0	7	0	7	11.1963
	548	23337	46	xrn1drnt1d2-01	xrn1drnt1d2-01-46	1185	g1	0	0	2	3	1	1	2	3	0	2	1	2	5.00663	0	0	1	1	1	3				550	23425	23	xrn1drnt1d2-03	xrn1drnt1d2-03-23	2774	s	2	2	1	1	1	1	5	6	1	0	0	5	11.7202
	549	23351	1	xrn1drnt1d2-02	xrn1drnt1d2-02-1	1850	g1	0	0	0	0	0	0	1	1	0	0	0	1	7.81625	0	0	0	0	0	1				550	23428	26	xrn1drnt1d2-03	xrn1drnt1d2-03-26	907	s	0	0	1	1	0	0	0	0	0	0	0	0	3.83208
	549	23352	2	xrn1drnt1d2-02	xrn1drnt1d2-02-2	1570	g1	0	0	0	0	0	0	0	0	0	0	0	0	6.63325	0	0	0	0	0	0				550	23440	38	xrn1drnt1d2-03	xrn1drnt1d2-03-38	1960	s	0	0	2	3	1	1	4	5	0	2	1	4	8.281
	549	23353	3	xrn1drnt1d2-02	xrn1drnt1d2-02-3	1502	g1	0	0	2	2	0	0	0	0	0	0	0	0	6.34595	0	0	0	2	0	0				550	23442	40	xrn1drnt1d2-03	xrn1drnt1d2-03-40	2024	s	0	0	1	2	0	0	2	2	0	0	0	2	8.5514
	549	23354	4	xrn1drnt1d2-02	xrn1drnt1d2-02-4	1688	g1	0	0	3	3	0	0	1	1	0	1	0	1	7.1318	0	0	0	2	0	1				550	23450	48	xrn1drnt1d2-03	xrn1drnt1d2-03-48	3188	s	0	0	6	5	1	1	8	9	0	4	1	7	13.4693
	549	23355	5	xrn1drnt1d2-02	xrn1drnt1d2-02-5	1254	g1	0	0	1	1	0	0	1	1	0	0	0	1	5.29815	0	0	0	0	0	1				550	23452	50	xrn1drnt1d2-03	xrn1drnt1d2-03-50	2309	s	1	1	1	1	0	0	0	0	0	0	0	0	9.75553
	549	23358	8	xrn1drnt1d2-02	xrn1drnt1d2-02-8	1933	g1	1	1	2	2	1	1	1	1	0	1	1	1	8.16693	0	0	0	1	1	2				551	23464	11	xrn1drnt1d2-04	xrn1drnt1d2-04-11	1041	s	0	0	2	2	0	0	2	2	0	0	0	0	4.39823
	549	23362	12	xrn1drnt1d2-02	xrn1drnt1d2-02-12	1603	g1	0	0	0	0	0	0	2	2	0	0	0	2	6.77268	0	0	0	0	0	2				552	23475	4	xrn1drnt1d2-05	xrn1drnt1d2-05-4	1662	s	0	0	0	0	0	0	0	0	0	0	0	0	7.02195
	549	23365	15	xrn1drnt1d2-02	xrn1drnt1d2-02-15	2045	g1	0	0	4	5	0	0	6	7	0	3	0	7	8.64013	0	0	0	0	0	7				552	23479	8	xrn1drnt1d2-05	xrn1drnt1d2-05-8	1996	s	0	0	5	5	2	2	7	7	0	4	0	6	8.4331
	549	23372	22	xrn1drnt1d2-02	xrn1drnt1d2-02-22	988	g1	0	0	3	3	0	0	2	3	0	1	0	2	4.1743	0	0	1	1	0	2				554	23519	2	xrn1drnt1d2-07	xrn1drnt1d2-07-2	2995	s	0	0	0	0	0	0	3	3	0	0	0	3	12.6539
	549	23382	32	xrn1drnt1d2-02	xrn1drnt1d2-02-32	1486	g1	1	0	2	3	1	1	6	7	0	2	1	4	6.27835	0	0	3	0	1	5				554	23522	5	xrn1drnt1d2-07	xrn1drnt1d2-07-5	1554	s	0	0	3	4	0	0	1	1	0	1	0	1	6.56565
	549	23389	39	xrn1drnt1d2-02	xrn1drnt1d2-02-39	2078	g1	0	0	2	3	0	0	4	4	0	2	0	4	8.77955	0	0	0	0	0	4				554	23524	7	xrn1drnt1d2-07	xrn1drnt1d2-07-7	1478	s	1	1	2	4	1	1	2	2	1	2	1	2	6.24455
	549	23393	43	xrn1drnt1d2-02	xrn1drnt1d2-02-43	2354	g1	1	1	3	3	0	0	2	2	1	0	0	2	9.94565	0	1	0	1	0	2				554	23536	19	xrn1drnt1d2-07	xrn1drnt1d2-07-19	2750	s	0	0	6	6	1	1	7	11	0	4	1	7	11.6188
	549	23397	47	xrn1drnt1d2-02	xrn1drnt1d2-02-47	1486	g1	0	0	3	4	1	1	4	4	0	3	0	4	6.27835	1	0	0	0	1	4				555	23551	8	xrn1drnt1d2-08	xrn1drnt1d2-08-8	1731	s	0	0	1	1	0	0	2	2	0	0	0	1	7.31348
	549	23398	48	xrn1drnt1d2-02	xrn1drnt1d2-02-48	2563	g1	0	0	4	5	1	1	5	7	0	5	1	5	10.8287	0	0	2	0	1	6				555	23559	16	xrn1drnt1d2-08	xrn1drnt1d2-08-16	1924	s	1	0	3	4	1	2	6	8	0	3	1	8	8.1289
	549	23400	50	xrn1drnt1d2-02	xrn1drnt1d2-02-50	2014	g1	0	0	2	2	0	0	2	3	0	1	0	2	8.50915	0	0	1	0	0	2				555	23562	19	xrn1drnt1d2-08	xrn1drnt1d2-08-19	2198	s	0	0	6	4	0	0	5	6	0	4	0	5	9.28655
	549	23401	51	xrn1drnt1d2-02	xrn1drnt1d2-02-51	994	g1	0	0	1	1	0	0	0	0	0	0	0	0	4.19965	0	0	0	1	0	0				556	23577	7	xrn1drnt1d2-09	xrn1drnt1d2-09-7	1957	s	1	0	6	5	2	2	7	8	0	2	1	5	8.26833
	550	23403	1	xrn1drnt1d2-03	xrn1drnt1d2-03-1	763	g1	0	0	2	2	0	0	1	1	0	2	0	1	3.22368	0	0	0	1	0	1				556	23591	21	xrn1drnt1d2-09	xrn1drnt1d2-09-21	1842	s	0	0	2	2	0	0	6	6	0	0	0	3	7.78245
	550	23405	3	xrn1drnt1d2-03	xrn1drnt1d2-03-3	1775	g1	0	0	3	3	0	0	1	1	0	2	0	1	7.49938	0	0	0	2	0	1				556	23595	25	xrn1drnt1d2-09	xrn1drnt1d2-09-25	2066	s	0	0	4	4	0	0	10	13	0	4	0	10	8.72885
	550	23410	8	xrn1drnt1d2-03	xrn1drnt1d2-03-8	1300	g1	0	0	0	0	0	0	0	0	0	0	0	0	5.4925	0	0	0	0	0	0				557	23606	6	xrn1drnt1d2-10	xrn1drnt1d2-10-6	1873	s	2	2	6	5	1	1	3	3	1	4	0	3	7.91343
	550	23411	9	xrn1drnt1d2-03	xrn1drnt1d2-03-9	1334	g1	0	0	1	2	0	0	2	2	0	1	0	2	5.63615	0	0	0	0	0	2				557	23609	9	xrn1drnt1d2-10	xrn1drnt1d2-10-9	2297	s	0	0	2	1	1	1	12	15	0	1	1	7	9.70483
	550	23412	10	xrn1drnt1d2-03	xrn1drnt1d2-03-10	1253	g1	0	0	1	1	0	0	0	0	0	0	0	0	5.29393	0	0	0	1	0	0				557	23614	14	xrn1drnt1d2-10	xrn1drnt1d2-10-14	1483	s	0	0	1	1	0	0	2	2	0	0	0	2	6.26568
	550	23413	11	xrn1drnt1d2-03	xrn1drnt1d2-03-11	1231	g1	0	0	3	3	0	0	1	1	0	0	0	1	5.20098	0	0	0	2	0	1				557	23622	22	xrn1drnt1d2-10	xrn1drnt1d2-10-22	2382	s	0	0	7	15	1	2	11	19	0	12	1	16	10.064
	550	23414	12	xrn1drnt1d2-03	xrn1drnt1d2-03-12	899	g1	0	0	1	1	0	0	0	0	0	0	0	0	3.79828	0	0	0	1	0	0				557	23623	23	xrn1drnt1d2-10	xrn1drnt1d2-10-23	2908	s	0	0	2	2	0	0	3	3	0	1	0	3	12.2863
	550	23415	13	xrn1drnt1d2-03	xrn1drnt1d2-03-13	1614	g1	0	0	1	1	0	0	0	0	0	0	0	0	6.81915	0	0	0	1	0	0				557	23628	28	xrn1drnt1d2-10	xrn1drnt1d2-10-28	1759	s	0	0	1	1	1	1	4	4	0	0	0	4	7.43178
	550	23418	16	xrn1drnt1d2-03	xrn1drnt1d2-03-16	1285	g1	0	0	1	1	0	0	1	1	0	1	0	1	5.42913	0	0	0	0	0	1				557	23630	30	xrn1drnt1d2-10	xrn1drnt1d2-10-30	1834	s	1	1	3	4	2	2	2	3	0	1	2	2	7.74865
	550	23419	17	xrn1drnt1d2-03	xrn1drnt1d2-03-17	1977	g1	0	0	6	6	0	0	7	9	0	4	0	6	8.35282	0	0	3	0	0	6				558	23643	12	xrn1drnt1d2-11	xrn1drnt1d2-11-12	2504	s	1	1	5	9	1	1	10	12	1	5	1	9	10.5794
	550	23422	20	xrn1drnt1d2-03	xrn1drnt1d2-03-20	3530	g1	0	0	3	5	0	0	10	13	0	1	0	12	14.9143	0	0	1	0	0	12				558	23646	15	xrn1drnt1d2-11	xrn1drnt1d2-11-15	2290	s	0	0	4	4	1	2	6	7	0	3	0	5	9.67525
	550	23423	21	xrn1drnt1d2-03	xrn1drnt1d2-03-21	1358	g1	0	0	0	0	0	0	0	0	0	0	0	0	5.73755	0	0	0	0	0	0				559	23664	5	xrn1drnt1d2-12	xrn1drnt1d2-12-5	2045	s	0	0	1	1	0	0	2	2	0	0	0	1	8.64013
	550	23424	22	xrn1drnt1d2-03	xrn1drnt1d2-03-22	1406	g1	1	0	1	1	1	1	1	1	0	0	1	1	5.94035	0	0	0	0	1	2				559	23668	9	xrn1drnt1d2-12	xrn1drnt1d2-12-9	2749	s	0	0	2	3	1	2	5	5	0	1	1	5	11.6145
	550	23427	25	xrn1drnt1d2-03	xrn1drnt1d2-03-25	2412	g1	1	1	3	4	2	2	7	8	1	3	2	8	10.1907	0	0	0	0	1	10				560	23688	8	xrn1drnt1d2-13	xrn1drnt1d2-13-8	777	s	0	0	0	0	0	0	0	0	0	0	0	0	3.28283
	550	23429	27	xrn1drnt1d2-03	xrn1drnt1d2-03-27	2010	g1	0	0	0	0	0	0	3	3	0	0	0	2	8.49225	0	0	1	0	0	2				560	23698	18	xrn1drnt1d2-13	xrn1drnt1d2-13-18	1247	s	0	0	1	1	2	2	1	2	0	1	0	1	5.26858
	550	23432	30	xrn1drnt1d2-03	xrn1drnt1d2-03-30	2513	g1	0	0	1	1	2	2	6	6	0	1	2	6	10.6174	0	0	0	0	1	8				561	23702	3	xrn1drnt1d2-14	xrn1drnt1d2-14-3	1121	s	0	0	1	1	0	0	4	4	0	1	0	4	4.73623
	550	23433	31	xrn1drnt1d2-03	xrn1drnt1d2-03-31	1363	g1	0	0	2	1	0	0	1	1	0	0	0	1	5.75868	0	0	0	0	0	1				561	23704	5	xrn1drnt1d2-14	xrn1drnt1d2-14-5	2514	s	0	0	4	5	0	0	7	7	0	2	0	5	10.6217
	550	23434	32	xrn1drnt1d2-03	xrn1drnt1d2-03-32	2142	g1	0	0	1	1	0	0	0	0	0	0	0	0	9.04995	0	0	0	1	0	0				561	23717	18	xrn1drnt1d2-14	xrn1drnt1d2-14-18	1235	s	2	3	0	0	3	3	0	0	2	0	1	0	5.21788
	550	23444	42	xrn1drnt1d2-03	xrn1drnt1d2-03-42	1183	g1	0	0	2	2	0	0	2	2	0	1	0	2	4.99817	0	0	0	0	0	2				562	23723	4	xrn1drnt1d2-15	xrn1drnt1d2-15-4	1827	s	0	0	4	5	1	1	4	6	0	4	1	4	7.71908
	550	23448	46	xrn1drnt1d2-03	xrn1drnt1d2-03-46	1391	g1	0	0	1	2	0	0	0	0	0	0	0	0	5.87698	0	0	0	2	0	0				562	23730	11	xrn1drnt1d2-15	xrn1drnt1d2-15-11	1850	s	0	0	1	1	1	1	4	4	0	0	0	3	7.81625
	550	23451	49	xrn1drnt1d2-03	xrn1drnt1d2-03-49	1075	g1	0	0	2	2	0	0	1	1	0	1	0	1	4.54188	0	0	0	1	0	1				562	23763	44	xrn1drnt1d2-15	xrn1drnt1d2-15-44	4705	s	3	4	1	3	8	12	2	3	2	3	8	3	19.8786
	551	23454	1	xrn1drnt1d2-04	xrn1drnt1d2-04-1	1837	g1	0	0	3	2	0	0	2	2	0	1	0	2	7.76133	0	0	0	0	0	2				563	23798	34	xrn1drnt1d2-16	xrn1drnt1d2-16-34	1585	s	0	0	1	1	0	0	0	0	0	0	0	0	6.69663
	551	23455	2	xrn1drnt1d2-04	xrn1drnt1d2-04-2	1832	g1	0	0	1	1	0	0	3	3	0	1	0	3	7.7402	0	0	0	0	0	3				563	23806	42	xrn1drnt1d2-16	xrn1drnt1d2-16-42	1425	s	0	0	2	2	0	0	2	2	0	1	0	1	6.02062
	551	23456	3	xrn1drnt1d2-04	xrn1drnt1d2-04-3	864	g1	0	0	1	1	0	0	1	1	0	0	0	1	3.6504	0	0	0	0	0	1				563	23813	49	xrn1drnt1d2-16	xrn1drnt1d2-16-49	1579	s	0	0	3	3	2	2	3	3	0	2	2	2	6.67128
	551	23457	4	xrn1drnt1d2-04	xrn1drnt1d2-04-4	2438	g1	1	0	1	1	0	0	3	3	0	0	0	3	10.3005	0	0	0	0	0	3				565	23836	11	xrn1drnt1d2-18	xrn1drnt1d2-18-11	2843	s	2	2	0	0	5	5	0	0	1	0	4	0	12.0117
	551	23461	8	xrn1drnt1d2-04	xrn1drnt1d2-04-8	1616	g1	0	0	0	0	0	0	0	0	0	0	0	0	6.8276	0	0	0	0	0	0				565	23837	12	xrn1drnt1d2-18	xrn1drnt1d2-18-12	2330	s	3	3	2	2	7	10	4	4	3	2	9	3	9.84425
	566	23839	1	xrn1drnt1d3-01	xrn1drnt1d3-01-1	1364	g1	0	0	0	0	0	0	1	0	0	0	0	0	5.7629	0	0	0	0	0	0				567	23885	3	xrn1drnt1d3-02	xrn1drnt1d3-02-3	2111	s	2	1	6	4	1	1	4	5	1	3	0	4	8.91897
	566	23840	2	xrn1drnt1d3-01	xrn1drnt1d3-01-2	1558	g1	0	0	1	1	0	0	1	1	0	0	0	1	6.58255	0	0	0	0	0	1				567	23889	7	xrn1drnt1d3-02	xrn1drnt1d3-02-7	3719	s	1	1	2	2	0	0	4	4	0	1	0	4	15.7128
	566	23841	3	xrn1drnt1d3-01	xrn1drnt1d3-01-3	1600	g1	1	1	3	4	1	1	0	0	1	0	1	0	6.76	0	0	0	4	1	1				569	23926	23	xrn1drnt1d3-04	xrn1drnt1d3-04-23	1973	s	1	1	1	1	2	2	4	3	1	1	2	3	8.33593
	566	23849	11	xrn1drnt1d3-01	xrn1drnt1d3-01-11	3447	g1	1	1	4	5	2	3	6	6	1	3	2	5	14.5636	1	0	1	0	2	7				569	23945	42	xrn1drnt1d3-04	xrn1drnt1d3-04-42	2858	s	0	0	0	0	1	1	5	5	0	0	0	4	12.0751
	566	23857	19	xrn1drnt1d3-01	xrn1drnt1d3-01-19	1787	g1	0	0	3	3	0	0	1	0	0	0	0	0	7.55008	0	0	0	3	0	0				569	23949	46	xrn1drnt1d3-04	xrn1drnt1d3-04-46	4283	s	4	6	1	0	2	2	1	1	4	0	2	1	18.0957
	566	23859	21	xrn1drnt1d3-01	xrn1drnt1d3-01-21	1161	g1	0	0	1	1	0	0	0	0	0	0	0	0	4.90523	0	0	0	1	0	0				570	23955	3	xrn1drnt1d3-05	xrn1drnt1d3-05-3	2174	s	1	0	6	5	2	2	8	8	0	4	1	5	9.18515
	566	23862	24	xrn1drnt1d3-01	xrn1drnt1d3-01-24	3380	g1	0	0	7	9	0	0	10	10	0	5	0	10	14.2805	0	0	0	0	0	10				570	23959	7	xrn1drnt1d3-05	xrn1drnt1d3-05-7	2616	s	1	0	7	10	0	0	9	12	0	8	0	10	11.0526
	566	23863	25	xrn1drnt1d3-01	xrn1drnt1d3-01-25	1482	g1	0	0	0	0	0	0	1	0	0	0	0	0	6.26145	0	0	0	0	0	0				570	23969	17	xrn1drnt1d3-05	xrn1drnt1d3-05-17	2528	s	0	0	5	4	1	2	6	6	0	1	1	5	10.6808
	566	23864	26	xrn1drnt1d3-01	xrn1drnt1d3-01-26	3266	g1	0	0	5	5	0	0	3	3	0	1	0	3	13.7989	0	0	0	2	0	3				570	23975	23	xrn1drnt1d3-05	xrn1drnt1d3-05-23	2429	s	0	0	7	6	1	1	7	6	0	4	0	6	10.2625
	566	23869	31	xrn1drnt1d3-01	xrn1drnt1d3-01-31	1420	g1	0	0	1	0	1	1	2	2	0	0	1	2	5.9995	0	0	0	0	1	3				570	23984	32	xrn1drnt1d3-05	xrn1drnt1d3-05-32	2756	s	0	0	5	7	2	2	4	5	0	4	2	5	11.6441
	566	23871	33	xrn1drnt1d3-01	xrn1drnt1d3-01-33	3116	g1	2	2	8	7	2	4	9	10	2	4	2	7	13.1651	2	0	3	0	3	9				570	23995	43	xrn1drnt1d3-05	xrn1drnt1d3-05-43	2127	s	1	1	2	4	3	3	5	8	1	3	2	7	8.98658
	566	23882	44	xrn1drnt1d3-01	xrn1drnt1d3-01-44	2831	g1	5	6	0	0	2	1	1	1	2	0	1	1	11.961	0	5	0	0	1	2				570	24002	50	xrn1drnt1d3-05	xrn1drnt1d3-05-50	2863	s	1	1	8	7	2	2	10	12	1	6	1	7	12.0962
	567	23888	6	xrn1drnt1d3-02	xrn1drnt1d3-02-6	2765	g1	0	0	12	10	2	2	11	15	0	8	0	9	11.6821	2	0	6	1	1	9				571	24006	1	xrn1drnt1d3-06	xrn1drnt1d3-06-1	4541	s	1	1	2	1	3	3	6	5	1	1	0	3	19.1857
	569	23905	2	xrn1drnt1d3-04	xrn1drnt1d3-04-2	1179	g1	0	0	2	1	0	0	1	1	0	1	0	1	4.98128	0	0	0	0	0	1				571	24043	38	xrn1drnt1d3-06	xrn1drnt1d3-06-38	2406	s	2	2	9	7	3	3	10	10	1	6	1	8	10.1654
	569	23906	3	xrn1drnt1d3-04	xrn1drnt1d3-04-3	2654	g1	0	0	6	7	1	1	6	7	0	5	1	7	11.2132	0	0	0	0	1	8				571	24044	39	xrn1drnt1d3-06	xrn1drnt1d3-06-39	3351	s	0	0	4	4	0	0	9	11	0	3	0	5	14.158
	569	23907	4	xrn1drnt1d3-04	xrn1drnt1d3-04-4	3342	g1	1	1	6	8	2	2	8	13	1	6	1	10	14.12	1	0	3	0	1	11				571	24045	40	xrn1drnt1d3-06	xrn1drnt1d3-06-40	3209	s	1	1	5	9	2	2	8	15	1	8	2	13	13.558
	569	23909	6	xrn1drnt1d3-04	xrn1drnt1d3-04-6	2216	g1	0	0	4	3	1	1	3	3	0	1	0	2	9.3626	1	0	1	1	1	2				571	24048	43	xrn1drnt1d3-06	xrn1drnt1d3-06-43	2396	s	0	0	5	7	1	1	6	7	0	5	1	6	10.1231
	569	23917	14	xrn1drnt1d3-04	xrn1drnt1d3-04-14	1812	g1	0	0	3	4	0	0	3	3	0	1	0	3	7.6557	0	0	0	1	0	3				571	24055	50	xrn1drnt1d3-06	xrn1drnt1d3-06-50	2890	s	0	0	4	3	1	1	5	4	0	0	1	3	12.2103
	569	23918	15	xrn1drnt1d3-04	xrn1drnt1d3-04-15	1595	g1	1	1	2	2	0	0	0	0	0	1	0	0	6.73888	0	1	0	2	0	0				571	24056	51	xrn1drnt1d3-06	xrn1drnt1d3-06-51	4165	s	0	0	3	4	0	0	2	2	0	1	0	1	17.5971
	569	23923	20	xrn1drnt1d3-04	xrn1drnt1d3-04-20	1952	g1	1	1	0	0	2	1	0	0	1	0	1	0	8.2472	0	0	0	0	1	1				571	24059	54	xrn1drnt1d3-06	xrn1drnt1d3-06-54	3718	s	3	3	7	6	2	2	8	9	2	6	2	7	15.7086
	569	23924	21	xrn1drnt1d3-04	xrn1drnt1d3-04-21	1868	g1	1	1	5	5	3	4	2	3	1	5	2	2	7.8923	2	0	1	3	2	4				571	24060	55	xrn1drnt1d3-06	xrn1drnt1d3-06-55	3114	s	0	0	1	2	0	0	1	1	0	0	0	1	13.1567
	569	23927	24	xrn1drnt1d3-04	xrn1drnt1d3-04-24	1410	g1	1	1	0	0	0	0	1	1	0	0	0	0	5.95725	0	1	1	0	0	0				572	24090	17	xrn1drnt1d3-07	xrn1drnt1d3-07-17	3200	s	1	1	2	3	2	2	8	9	1	2	1	6	13.52
	569	23929	26	xrn1drnt1d3-04	xrn1drnt1d3-04-26	2341	g1	0	0	6	7	0	0	5	5	0	4	0	5	9.89072	0	0	0	2	0	5				572	24102	29	xrn1drnt1d3-07	xrn1drnt1d3-07-29	2651	s	0	0	0	0	0	0	0	0	0	0	0	0	11.2005
	569	23931	28	xrn1drnt1d3-04	xrn1drnt1d3-04-28	3315	g1	2	2	7	8	1	1	11	14	2	7	0	11	14.0059	1	2	3	0	1	11				573	24105	2	xrn1drnt1d3-08	xrn1drnt1d3-08-2	3586	s	1	1	8	12	3	4	3	4	1	7	3	4	15.1509
	569	23933	30	xrn1drnt1d3-04	xrn1drnt1d3-04-30	1905	g1	0	0	2	2	0	0	4	4	0	1	0	4	8.04863	0	0	0	0	0	4				573	24110	7	xrn1drnt1d3-08	xrn1drnt1d3-08-7	3156	s	0	0	4	6	1	1	3	3	0	3	0	3	13.3341
	569	23935	32	xrn1drnt1d3-04	xrn1drnt1d3-04-32	1857	g1	0	0	1	1	1	1	3	3	0	1	0	2	7.84583	1	0	1	0	1	2				573	24114	11	xrn1drnt1d3-08	xrn1drnt1d3-08-11	2605	s	0	0	2	1	1	1	3	3	0	1	1	2	11.0061
	569	23941	38	xrn1drnt1d3-04	xrn1drnt1d3-04-38	2608	g1	1	1	4	4	1	1	11	13	1	4	1	8	11.0188	0	0	5	0	1	9				573	24120	17	xrn1drnt1d3-08	xrn1drnt1d3-08-17	2194	s	1	1	1	1	0	0	1	1	0	1	0	1	9.26965
	570	23953	1	xrn1drnt1d3-05	xrn1drnt1d3-05-1	1963	g1	0	0	3	3	0	0	1	1	0	0	0	1	8.29368	0	0	0	2	0	1				573	24131	28	xrn1drnt1d3-08	xrn1drnt1d3-08-28	3374	s	1	1	7	6	1	1	13	14	1	6	1	9	14.2552
	570	23954	2	xrn1drnt1d3-05	xrn1drnt1d3-05-2	1457	g1	0	0	0	0	1	1	1	1	0	0	0	1	6.15583	1	0	0	0	1	1				574	24134	3	xrn1drnt1d3-09	xrn1drnt1d3-09-3	2529	s	0	0	6	5	0	0	8	10	0	4	0	5	10.685
	570	23956	4	xrn1drnt1d3-05	xrn1drnt1d3-05-4	1676	g1	0	0	5	4	0	0	1	1	0	1	0	1	7.0811	0	0	0	3	0	1				574	24150	19	xrn1drnt1d3-09	xrn1drnt1d3-09-19	3471	s	2	2	8	9	1	2	10	12	2	5	1	9	14.665
	570	23957	5	xrn1drnt1d3-05	xrn1drnt1d3-05-5	4418	g1	1	1	11	12	1	1	13	16	1	8	1	11	18.6661	0	0	5	1	1	12				575	24209	38	xrn1drnt1d3-10	xrn1drnt1d3-10-38	3426	s	6	4	5	6	8	9	2	2	4	4	7	2	14.4748
	570	23958	6	xrn1drnt1d3-05	xrn1drnt1d3-05-6	1631	g1	0	0	1	1	0	0	1	1	0	0	0	1	6.89098	0	0	0	0	0	1				576	24219	10	xrn1drnt1d3-11	xrn1drnt1d3-11-10	2805	s	0	0	6	6	0	0	10	10	0	5	0	9	11.8511
	570	23960	8	xrn1drnt1d3-05	xrn1drnt1d3-05-8	1961	g1	0	0	2	4	2	3	4	5	0	4	2	5	8.28523	1	0	0	0	2	7				576	24228	19	xrn1drnt1d3-11	xrn1drnt1d3-11-19	1249	s	0	0	1	1	0	0	0	0	0	0	0	0	5.27703
	570	23961	9	xrn1drnt1d3-05	xrn1drnt1d3-05-9	1391	g1	0	0	2	2	0	0	1	0	0	0	0	0	5.87698	0	0	0	2	0	0				576	24232	23	xrn1drnt1d3-11	xrn1drnt1d3-11-23	2492	s	0	0	2	3	0	0	2	2	0	1	0	2	10.5287
	570	23968	16	xrn1drnt1d3-05	xrn1drnt1d3-05-16	2572	g1	0	0	0	0	0	0	4	5	0	0	0	4	10.8667	0	0	1	0	0	4				576	24240	31	xrn1drnt1d3-11	xrn1drnt1d3-11-31	3447	s	0	0	6	6	2	2	10	10	0	4	1	7	14.5636
	570	23971	19	xrn1drnt1d3-05	xrn1drnt1d3-05-19	2020	g1	1	1	6	6	0	0	4	4	0	4	0	4	8.5345	0	1	0	2	0	4				576	24241	32	xrn1drnt1d3-11	xrn1drnt1d3-11-32	3280	s	2	2	4	5	1	1	8	9	1	3	1	7	13.858
	570	23983	31	xrn1drnt1d3-05	xrn1drnt1d3-05-31	1203	g1	0	0	2	2	0	0	1	1	0	0	0	0	5.08268	0	0	1	2	0	0				576	24253	44	xrn1drnt1d3-11	xrn1drnt1d3-11-44	2638	s	1	0	3	3	0	0	0	0	0	0	0	0	11.1456
	570	23986	34	xrn1drnt1d3-05	xrn1drnt1d3-05-34	1465	g1	2	1	6	6	2	2	5	5	1	4	0	4	6.18963	2	1	1	2	1	4				577	24258	3	xrn1drnt1d3-12	xrn1drnt1d3-12-3	1596	s	0	0	1	1	0	0	0	0	0	0	0	0	6.7431
	571	24008	3	xrn1drnt1d3-06	xrn1drnt1d3-06-3	2285	g1	3	3	1	1	1	1	5	8	1	1	1	7	9.65413	0	2	1	0	1	8				577	24274	19	xrn1drnt1d3-12	xrn1drnt1d3-12-19	2393	s	0	0	2	2	2	2	3	3	0	0	1	3	10.1104
	571	24011	6	xrn1drnt1d3-06	xrn1drnt1d3-06-6	1839	g1	2	1	4	5	0	0	2	2	0	1	0	1	7.76978	0	1	1	4	0	1				578	24309	18	xrn1drnt1d3-13	xrn1drnt1d3-13-18	4846	s	3	3	4	5	2	3	0	0	2	0	2	0	20.4744
	571	24013	8	xrn1drnt1d3-06	xrn1drnt1d3-06-8	1562	g1	0	0	2	1	0	0	2	1	0	1	0	1	6.59945	0	0	0	0	0	1				579	24322	10	xrn1drnt1d3-14	xrn1drnt1d3-14-10	1225	s	0	0	1	1	0	0	1	1	0	0	0	1	5.17563
	571	24020	15	xrn1drnt1d3-06	xrn1drnt1d3-06-15	2248	g1	0	0	3	3	0	0	1	1	0	0	0	0	9.4978	0	0	1	3	0	0				580	24330	2	xrn1drnt1d3-15	xrn1drnt1d3-15-2	2198	s	0	0	3	2	1	1	4	5	0	1	1	4	9.28655
	571	24049	44	xrn1drnt1d3-06	xrn1drnt1d3-06-44	2048	g1	0	0	2	2	1	2	4	4	0	2	0	3	8.6528	2	0	1	0	2	3				580	24331	3	xrn1drnt1d3-15	xrn1drnt1d3-15-3	2160	s	0	0	2	2	3	3	2	3	0	2	1	2	9.126
	571	24052	47	xrn1drnt1d3-06	xrn1drnt1d3-06-47	2163	g1	1	1	3	3	1	1	2	3	1	2	1	3	9.13868	0	0	0	0	1	4				580	24341	13	xrn1drnt1d3-15	xrn1drnt1d3-15-13	2709	s	0	0	9	11	1	1	8	9	0	6	0	8	11.4455
	571	24061	56	xrn1drnt1d3-06	xrn1drnt1d3-06-56	1984	g1	1	1	4	5	1	1	4	6	0	3	0	5	8.3824	1	1	1	0	1	5				580	24346	18	xrn1drnt1d3-15	xrn1drnt1d3-15-18	1740	s	0	0	1	1	0	0	1	1	0	0	0	1	7.3515
	571	24065	60	xrn1drnt1d3-06	xrn1drnt1d3-06-60	2960	g1	0	0	3	4	0	0	2	2	0	1	0	2	12.506	0	0	0	2	0	2				580	24347	19	xrn1drnt1d3-15	xrn1drnt1d3-15-19	3179	s	0	0	2	2	1	1	4	4	0	2	0	4	13.4313
	572	24078	5	xrn1drnt1d3-07	xrn1drnt1d3-07-5	1465	g1	0	0	0	0	0	0	0	0	0	0	0	0	6.18963	0	0	0	0	0	0				580	24366	38	xrn1drnt1d3-15	xrn1drnt1d3-15-38	2235	s	2	2	5	4	2	3	7	10	1	2	1	6	9.44288
	572	24079	6	xrn1drnt1d3-07	xrn1drnt1d3-07-6	1899	g1	0	0	3	1	0	0	1	1	0	0	0	0	8.02327	0	0	1	1	0	0				581	24397	17	xrn1drnt1d3-16	xrn1drnt1d3-16-17	2142	s	0	0	5	5	2	2	6	6	0	2	1	4	9.04995
	572	24088	15	xrn1drnt1d3-07	xrn1drnt1d3-07-15	3454	g1	1	1	5	4	0	0	8	11	0	3	0	7	14.5932	0	1	4	0	0	7				581	24412	32	xrn1drnt1d3-16	xrn1drnt1d3-16-32	1855	s	1	1	6	2	2	2	5	6	1	1	1	3	7.83738
	572	24089	16	xrn1drnt1d3-07	xrn1drnt1d3-07-16	1439	g1	0	0	0	0	0	0	0	0	0	0	0	0	6.07977	0	0	0	0	0	0				582	24421	3	xrn1drnt1d3-17	xrn1drnt1d3-17-3	1125	s	0	0	1	1	0	0	0	0	0	0	0	0	4.75312
[truncated: 41 more columns]

## Sheet: Toa1p
150 G1 cells	picture_id	Stained cell_id	Stained cells number	Image file name	Image-Object	Cell area	Phase	Nuc 550 Spots	Nuc 550 RNA	Cyto 550 Spots	Cyto 550 RNA	Nuc 650 Spots	Nuc 650 RNA	Cyto 650 Spots	Cyto 650 RNA	Complete Nuc RNA from 550	Complete Cyto RNA from 550	Complete Nuc RNA from 650	Complete Cyto RNA from 650	Cell area (um2)	Fragment 5' Nuc	Fragment 3' Nuc	Fragment 5' Cyto	Fragment 3' Cyto	Trx (Nuc 650 RNA-Nuc 650 spot+1, if spot number not 0)	Cell Complete RNA from 650 Nuc+Cyto			150 S cells	picture_id	Stained cell_id	Stained cells number	Image file name	Image-Object	Cell area	Phase	Nuc 550 Spots	Nuc 550 RNA	Cyto 550 Spots	Cyto 550 RNA	Nuc 650 Spots	Nuc 650 RNA	Cyto 650 Spots	Cyto 650 RNA	Complete Nuc RNA from 550	Complete Cyto RNA from 550	Complete Nuc RNA from 650	Complete Cyto RNA from 650	Cell area (um2)
	1	1	1	RT1-01	RT1-01-1	1259	g1	1	1	1	2	1	1	2	2	1	1	1	1	5.31928	0	0	1	1	1	2				1	5	5	RT1-01	RT1-01-5	2979	s	1	1	4	4	0	0	3	6	0	3	0	3	12.5863
	1	2	2	RT1-01	RT1-01-2	1275	g1	0	0	1	1	1	1	0	0	0	0	0	0	5.38687	1	0	0	1	1	0				1	7	7	RT1-01	RT1-01-7	2952	s	1	1	4	4	1	2	1	1	1	1	1	0	12.4722
	1	3	3	RT1-01	RT1-01-3	2347	g1	1	1	3	3	2	2	6	7	1	2	1	3	9.91608	1	0	4	0	1	4				1	11	11	RT1-01	RT1-01-11	1830	s	0	0	5	5	1	1	4	5	0	3	0	4	7.73175
	1	4	4	RT1-01	RT1-01-4	2256	g1	0	0	2	3	1	1	1	1	0	1	0	0	9.5316	1	0	1	3	1	0				1	12	12	RT1-01	RT1-01-12	2195	s	1	1	2	2	0	0	4	5	1	2	0	3	9.27388
	1	6	6	RT1-01	RT1-01-6	1948	g1	0	0	1	1	0	0	2	2	0	0	0	0	8.2303	0	0	2	1	0	0				1	14	14	RT1-01	RT1-01-14	1830	s	0	0	1	1	1	1	1	1	0	0	0	0	7.73175
	1	10	10	RT1-01	RT1-01-10	1752	g1	1	1	1	1	1	1	4	4	0	0	1	3	7.4022	0	0	1	0	1	4				1	19	19	RT1-01	RT1-01-19	2320	s	0	0	3	3	0	0	4	5	0	1	0	3	9.802
	1	23	23	RT1-01	RT1-01-23	1988	g1	0	0	3	2	1	1	2	3	0	1	1	2	8.3993	0	0	1	0	1	3				1	27	27	RT1-01	RT1-01-27	2215	s	0	0	3	3	1	1	2	2	0	1	1	1	9.35838
	1	30	30	RT1-01	RT1-01-30	1245	g1	0	0	1	1	0	0	3	3	0	1	0	3	5.26013	0	0	0	0	0	3				1	31	31	RT1-01	RT1-01-31	2146	s	1	1	0	0	1	1	3	3	1	0	0	1	9.06685
	1	39	39	RT1-01	RT1-01-39	1888	g1	0	0	4	4	0	0	4	6	0	4	0	4	7.9768	0	0	2	0	0	4				1	43	43	RT1-01	RT1-01-43	2320	s	1	1	2	2	1	1	2	3	1	0	1	1	9.802
	1	41	41	RT1-01	RT1-01-41	1823	g1	0	0	3	3	0	0	3	3	0	1	0	1	7.70218	0	0	2	2	0	1				2	55	11	RT1-02	RT1-02-11	1971	s	0	0	1	1	2	2	4	4	0	1	0	2	8.32748
	1	44	44	RT1-01	RT1-01-44	2048	g1	1	1	3	3	3	3	3	3	1	3	1	2	8.6528	2	0	1	1	1	3				2	59	15	RT1-02	RT1-02-15	2833	s	0	0	3	3	1	1	4	4	0	0	0	2	11.9694
	2	46	2	RT1-02	RT1-02-2	851	g1	0	0	0	0	0	0	1	1	0	0	0	0	3.59548	0	0	1	0	0	0				2	60	16	RT1-02	RT1-02-16	2116	s	1	2	0	0	1	3	5	5	2	0	2	2	8.9401
	2	47	3	RT1-02	RT1-02-3	1334	g1	0	0	0	0	2	2	2	2	0	0	1	2	5.63615	1	0	0	0	1	3				3	80	2	RT1-03	RT1-03-2	2625	s	0	0	2	2	0	0	4	4	0	1	0	2	11.0906
	2	48	4	RT1-02	RT1-02-4	1626	g1	1	1	3	3	2	2	3	3	1	2	1	3	6.86985	1	0	0	0	1	4				3	98	20	RT1-03	RT1-03-20	1888	s	0	0	3	3	1	1	3	4	0	3	1	2	7.9768
	2	49	5	RT1-02	RT1-02-5	1590	g1	0	0	1	0	1	1	2	2	0	0	0	0	6.71775	1	0	2	0	1	0				3	102	24	RT1-03	RT1-03-24	1836	s	0	0	2	2	0	0	3	3	0	1	0	1	7.7571
	2	52	8	RT1-02	RT1-02-8	1396	g1	0	0	3	2	0	0	2	2	0	2	0	2	5.8981	0	0	0	0	0	2				4	116	2	RT1-04	RT1-04-2	2295	s	0	0	5	5	2	2	4	4	0	4	1	4	9.69638
	2	56	12	RT1-02	RT1-02-12	1759	g1	0	0	2	2	1	1	3	4	0	1	0	2	7.43178	1	0	2	0	1	2				4	117	3	RT1-04	RT1-04-3	2270	s	0	0	3	15	0	0	5	31	0	15	0	17	9.59075
	2	62	18	RT1-02	RT1-02-18	1355	g1	0	0	1	1	1	1	1	1	0	1	1	1	5.72488	0	0	0	0	1	2				4	122	8	RT1-04	RT1-04-8	2297	s	0	0	6	6	1	1	4	5	0	5	0	4	9.70483
	2	66	22	RT1-02	RT1-02-22	2010	g1	0	0	1	1	0	0	2	3	0	0	0	0	8.49225	0	0	3	1	0	0				4	132	18	RT1-04	RT1-04-18	1645	s	1	1	1	0	1	3	0	0	0	0	1	0	6.95012
	2	67	23	RT1-02	RT1-02-23	1404	g1	1	0	2	2	1	1	1	1	0	1	0	1	5.9319	1	0	0	1	1	1				5	154	11	RT1-05	RT1-05-11	1990	s	1	1	1	1	1	1	2	2	0	1	0	1	8.40775
	2	71	27	RT1-02	RT1-02-27	1355	g1	1	1	2	2	0	0	4	4	1	2	0	4	5.72488	0	1	0	0	0	4				5	170	27	RT1-05	RT1-05-27	2741	s	1	3	2	1	1	2	3	4	2	0	2	2	11.5807
	2	76	32	RT1-02	RT1-02-32	1480	g1	1	1	2	1	0	0	3	5	1	0	0	1	6.253	0	1	4	0	0	1				6	179	9	RT1-06	RT1-06-9	2295	s	0	0	1	1	1	1	1	2	0	1	0	0	9.69638
	3	79	1	RT1-03	RT1-03-1	2470	g1	0	0	4	4	1	1	4	4	0	4	1	3	10.4358	0	0	1	1	1	4				6	184	14	RT1-06	RT1-06-14	2895	s	1	1	3	4	0	0	5	6	0	4	0	6	12.2314
	3	81	3	RT1-03	RT1-03-3	2567	g1	0	0	3	3	0	0	6	7	0	3	0	5	10.8456	0	0	2	0	0	5				6	189	19	RT1-06	RT1-06-19	2950	s	0	0	3	3	0	0	6	6	0	2	0	5	12.4638
	3	82	4	RT1-03	RT1-03-4	2303	g1	0	0	2	2	0	0	7	10	0	2	0	5	9.73017	0	0	5	0	0	5				8	227	4	RT1-08	RT1-08-4	2279	s	0	0	1	1	0	0	0	0	0	0	0	0	9.62877
	3	84	6	RT1-03	RT1-03-6	964	g1	0	0	1	1	0	0	1	1	0	1	0	1	4.0729	0	0	0	0	0	1				8	236	13	RT1-08	RT1-08-13	2529	s	1	1	1	1	1	1	5	5	1	1	1	3	10.685
	3	85	7	RT1-03	RT1-03-7	1232	g1	0	0	1	1	0	0	2	2	0	0	0	0	5.2052	0	0	2	1	0	0				9	248	4	RT1-09	RT1-09-4	2381	s	0	0	4	4	0	0	3	4	0	3	0	2	10.0597
	3	86	8	RT1-03	RT1-03-8	1311	g1	0	0	0	0	1	1	2	2	0	0	0	0	5.53898	1	0	2	0	1	0				9	249	5	RT1-09	RT1-09-5	1927	s	0	0	0	0	1	1	2	2	0	0	0	1	8.14158
	3	87	9	RT1-03	RT1-03-9	2201	g1	0	0	0	0	2	2	0	0	0	0	1	0	9.29922	1	0	0	0	1	1				9	256	12	RT1-09	RT1-09-12	2189	s	1	1	4	6	0	0	2	3	0	3	0	3	9.24853
	3	88	10	RT1-03	RT1-03-10	1211	g1	1	1	1	0	2	2	1	1	1	0	2	0	5.11648	0	0	1	0	1	2				9	258	14	RT1-09	RT1-09-14	2852	s	0	0	3	2	0	0	3	3	0	1	0	1	12.0497
	3	95	17	RT1-03	RT1-03-17	2782	g1	1	1	5	4	1	2	6	6	1	4	1	4	11.754	1	0	2	0	2	5				9	267	23	RT1-09	RT1-09-23	2348	s	2	2	5	5	2	2	4	5	2	3	1	4	9.9203
	3	101	23	RT1-03	RT1-03-23	1685	g1	0	0	2	2	0	0	3	4	0	1	0	3	7.11913	0	0	1	0	0	3				9	282	38	RT1-09	RT1-09-38	3119	s	0	0	2	2	1	2	5	6	0	1	1	4	13.1778
	3	104	26	RT1-03	RT1-03-26	1661	g1	0	0	3	3	1	2	1	1	0	1	0	1	7.01773	2	0	0	2	2	1				9	286	42	RT1-09	RT1-09-42	2297	s	0	0	6	5	0	0	4	5	0	5	0	4	9.70483
	3	105	27	RT1-03	RT1-03-27	1761	g1	0	0	3	3	1	1	2	2	0	3	1	2	7.44023	0	0	0	1	1	3				10	290	2	RT1-10	RT1-10-2	1638	s	0	0	0	0	0	0	3	4	0	0	0	1	6.92055
	3	110	32	RT1-03	RT1-03-32	1843	g1	0	0	1	1	0	0	3	4	0	1	0	1	7.78668	0	0	3	0	0	1				10	301	13	RT1-10	RT1-10-13	3050	s	7	6	0	0	4	6	0	0	4	0	4	0	12.8863
	3	111	33	RT1-03	RT1-03-33	2193	g1	1	1	2	2	2	2	1	1	1	2	1	1	9.26543	1	0	0	1	1	2				11	304	1	RT1-11	RT1-11-1	2095	s	1	1	1	1	1	2	1	2	1	0	1	1	8.85138
	4	115	1	RT1-04	RT1-04-1	1352	g1	1	1	0	0	1	2	3	3	1	0	1	1	5.7122	1	0	2	0	2	2				11	307	4	RT1-11	RT1-11-4	2576	s	0	0	2	2	1	1	1	1	0	0	0	0	10.8836
	4	126	12	RT1-04	RT1-04-12	1231	g1	0	0	1	1	0	0	2	2	0	1	0	0	5.20098	0	0	2	1	0	0				11	324	21	RT1-11	RT1-11-21	2523	s	0	0	2	3	1	1	3	4	0	2	1	4	10.6597
	4	129	15	RT1-04	RT1-04-15	1719	g1	1	1	1	1	1	2	1	1	1	1	1	1	7.26278	1	0	0	0	2	2				12	330	1	RT1-12	RT1-12-1	2448	s	1	1	1	1	2	2	1	1	1	0	1	1	10.3428
	4	138	24	RT1-04	RT1-04-24	2401	g1	0	0	1	1	0	0	2	3	0	0	0	1	10.1442	0	0	2	0	0	1				12	333	4	RT1-12	RT1-12-4	1969	s	1	1	2	2	1	2	2	3	1	0	1	1	8.31902
	5	144	1	RT1-05	RT1-05-1	1129	g1	1	1	0	0	2	2	0	0	1	0	1	0	4.77003	1	0	0	0	1	1				12	340	11	RT1-12	RT1-12-11	2398	s	0	0	3	4	0	0	2	3	0	2	0	1	10.1316
	5	146	3	RT1-05	RT1-05-3	2025	g1	1	1	2	2	2	2	5	5	1	2	1	3	8.55563	1	0	2	0	1	4				12	341	12	RT1-12	RT1-12-12	2738	s	1	1	3	4	1	1	4	5	1	3	1	5	11.568
	5	147	4	RT1-05	RT1-05-4	1515	g1	0	0	0	0	0	0	3	3	0	0	0	1	6.40088	0	0	2	0	0	1				12	349	20	RT1-12	RT1-12-20	2965	s	1	1	2	2	1	1	5	6	1	1	1	5	12.5271
	5	149	6	RT1-05	RT1-05-6	1874	g1	1	1	3	3	1	1	3	4	1	2	1	1	7.91765	0	0	3	2	1	2				13	352	1	RT1-13	RT1-13-1	2459	s	0	0	3	4	0	0	3	3	0	3	0	3	10.3893
	5	151	8	RT1-05	RT1-05-8	1871	g1	0	0	2	2	0	0	3	3	0	0	0	2	7.90498	0	0	1	0	0	2				13	368	17	RT1-13	RT1-13-17	2585	s	0	0	3	4	1	2	3	4	0	2	0	1	10.9216
	5	153	10	RT1-05	RT1-05-10	2547	g1	2	2	3	3	2	2	3	3	2	2	2	2	10.7611	0	0	1	1	1	4				13	371	20	RT1-13	RT1-13-20	2637	s	2	2	2	2	0	0	1	1	0	0	0	1	11.1413
	5	156	13	RT1-05	RT1-05-13	1920	g1	1	1	1	1	2	2	2	3	1	1	2	2	8.112	0	0	1	0	1	4				13	375	24	RT1-13	RT1-13-24	2575	s	1	1	2	2	1	1	5	5	0	1	1	2	10.8794
	5	157	14	RT1-05	RT1-05-14	2520	g1	1	1	1	1	1	1	1	1	1	0	1	0	10.647	0	0	1	1	1	1				13	380	29	RT1-13	RT1-13-29	1441	s	1	1	1	1	1	1	2	2	1	1	1	1	6.08823
	5	158	15	RT1-05	RT1-05-15	1889	g1	1	1	1	1	0	0	4	4	1	1	0	2	7.98103	0	1	2	0	0	2				14	383	2	RT1-14	RT1-14-2	2441	s	1	1	6	8	2	2	6	6	1	5	2	5	10.3132
	5	159	16	RT1-05	RT1-05-16	1315	g1	0	0	1	1	1	1	1	1	0	1	0	1	5.55588	1	0	0	0	1	1				14	402	21	RT1-14	RT1-14-21	1984	s	0	0	2	2	0	0	1	1	0	1	0	1	8.3824
	15	413	3	RT2-01	RT2-01-3	2514	g1	1	1	3	3	1	2	4	6	1	2	1	2	10.6217	1	0	4	1	2	3				15	414	4	RT2-01	RT2-01-4	1968	s	0	0	4	4	0	0	3	3	0	3	0	3	8.3148
	15	415	5	RT2-01	RT2-01-5	1193	g1	0	0	2	3	1	1	3	3	0	2	0	2	5.04042	1	0	1	1	1	2				15	420	10	RT2-01	RT2-01-10	2485	s	1	1	4	5	1	1	6	7	1	5	1	5	10.4991
	15	417	7	RT2-01	RT2-01-7	1340	g1	0	0	1	1	0	0	2	2	0	1	0	1	5.6615	0	0	1	0	0	1				16	446	6	RT2-02	RT2-02-6	1857	s	0	0	1	1	0	0	3	3	0	1	0	2	7.84583
	15	418	8	RT2-01	RT2-01-8	1044	g1	2	2	2	8	2	2	2	11	2	7	2	7	4.4109	0	0	4	1	1	9				16	460	20	RT2-02	RT2-02-20	2026	s	0	0	0	0	1	1	2	2	0	0	1	0	8.55985
	15	421	11	RT2-01	RT2-01-11	2225	g1	1	1	2	2	1	1	2	2	0	0	0	1	9.40062	1	1	1	1	1	1				17	468	3	RT2-03	RT2-03-3	2717	s	0	0	1	1	2	2	4	4	0	1	1	3	11.4793
	15	422	12	RT2-01	RT2-01-12	2405	g1	0	0	4	4	1	2	4	4	0	3	0	3	10.1611	2	0	1	1	2	3				17	471	6	RT2-03	RT2-03-6	2610	s	0	0	5	4	2	3	3	4	0	2	2	2	11.0273
	15	423	13	RT2-01	RT2-01-13	2692	g1	0	0	0	0	1	1	2	2	0	0	0	2	11.3737	1	0	0	0	1	2				17	477	12	RT2-03	RT2-03-12	2846	s	2	1	4	4	2	3	3	3	1	2	2	1	12.0244
	15	424	14	RT2-01	RT2-01-14	1509	g1	1	1	1	1	1	1	2	2	1	0	1	2	6.37553	0	0	0	0	1	3				17	487	22	RT2-03	RT2-03-22	2596	s	0	0	3	4	1	1	5	5	0	3	0	5	10.9681
	15	425	15	RT2-01	RT2-01-15	2781	g1	0	0	7	8	1	1	7	7	0	6	0	7	11.7497	1	0	0	1	1	7				17	493	28	RT2-03	RT2-03-28	2342	s	0	0	5	4	0	0	3	3	0	2	0	2	9.89495
	15	426	16	RT2-01	RT2-01-16	1827	g1	0	0	2	2	1	1	1	1	0	1	0	1	7.71908	1	0	0	1	1	1				18	502	2	RT2-04	RT2-04-2	2094	s	1	0	3	3	0	0	2	3	0	3	0	2	8.84715
	15	429	19	RT2-01	RT2-01-19	2133	g1	1	1	8	8	1	1	6	7	0	7	1	6	9.01193	0	0	1	2	1	7				18	516	16	RT2-04	RT2-04-16	2503	s	1	2	4	5	0	0	3	5	0	3	0	3	10.5752
	15	433	23	RT2-01	RT2-01-23	1384	g1	1	0	2	2	0	0	2	2	0	2	0	2	5.8474	0	0	0	0	0	2				18	524	24	RT2-04	RT2-04-24	2310	s	1	1	3	2	1	1	2	2	1	1	0	2	9.75975
	15	434	24	RT2-01	RT2-01-24	1466	g1	0	0	4	4	1	1	2	2	0	2	0	2	6.19385	1	0	0	2	1	2				18	527	27	RT2-04	RT2-04-27	2068	s	2	2	3	3	1	2	3	3	1	1	1	2	8.7373
	15	436	26	RT2-01	RT2-01-26	2167	g1	0	0	3	3	1	1	4	4	0	2	1	3	9.15558	0	0	1	0	1	4				18	528	28	RT2-04	RT2-04-28	2942	s	1	1	2	1	2	3	3	4	1	0	1	0	12.43
	15	438	28	RT2-01	RT2-01-28	1416	g1	0	0	3	3	0	0	1	1	0	1	0	1	5.9826	0	0	0	2	0	1				19	530	2	RT2-05	RT2-05-2	2467	s	1	1	2	2	1	2	3	3	1	2	1	3	10.4231
	15	440	30	RT2-01	RT2-01-30	1893	g1	0	0	0	0	0	0	3	3	0	0	0	1	7.99793	0	0	2	0	0	1				19	533	5	RT2-05	RT2-05-5	2841	s	2	2	3	3	2	2	4	5	2	2	2	1	12.0032
	16	441	1	RT2-02	RT2-02-1	1770	g1	0	0	3	3	2	2	2	2	0	3	1	2	7.47825	1	0	0	1	1	3				19	549	21	RT2-05	RT2-05-21	2938	s	0	0	6	6	1	1	5	7	0	4	0	4	12.4131
	16	445	5	RT2-02	RT2-02-5	1541	g1	1	1	0	0	0	0	2	3	0	0	0	2	6.51073	0	1	1	0	0	2				19	556	28	RT2-05	RT2-05-28	2137	s	0	0	4	5	2	2	5	5	0	3	0	3	9.02883
	16	451	11	RT2-02	RT2-02-11	2215	g1	2	1	4	4	0	0	5	5	0	2	0	2	9.35838	0	1	3	2	0	2				19	557	29	RT2-05	RT2-05-29	2954	s	1	2	2	2	2	3	3	3	1	2	1	3	12.4807
	16	452	12	RT2-02	RT2-02-12	1955	g1	1	1	2	2	1	2	3	4	1	2	1	3	8.25988	1	0	1	0	2	4				19	559	31	RT2-05	RT2-05-31	2268	s	0	0	4	4	0	0	5	8	0	3	0	5	9.5823
	16	453	13	RT2-02	RT2-02-13	1678	g1	1	1	2	2	2	2	3	3	1	2	1	2	7.08955	1	0	1	0	1	3				19	564	36	RT2-05	RT2-05-36	2256	s	0	0	2	2	0	0	3	3	0	1	0	2	9.5316
	16	455	15	RT2-02	RT2-02-15	1070	g1	0	0	2	2	0	0	1	2	0	0	0	0	4.52075	0	0	2	2	0	0				20	567	1	RT2-06	RT2-06-1	2035	s	0	0	5	5	0	0	3	4	0	4	0	3	8.59788
	16	459	19	RT2-02	RT2-02-19	1241	g1	0	0	0	0	0	0	2	1	0	0	0	0	5.24323	0	0	1	0	0	0				20	568	2	RT2-06	RT2-06-2	2598	s	0	0	2	2	1	1	2	2	0	1	0	1	10.9766
	17	467	2	RT2-03	RT2-03-2	2092	g1	1	1	5	5	1	1	5	6	1	3	1	3	8.8387	0	0	3	2	1	4				20	570	4	RT2-06	RT2-06-4	2651	s	0	0	1	1	1	1	4	4	0	1	0	2	11.2005
	17	472	7	RT2-03	RT2-03-7	1639	g1	0	0	3	2	1	1	3	3	0	1	0	1	6.92478	1	0	2	1	1	1				20	571	5	RT2-06	RT2-06-5	2427	s	0	0	5	4	1	1	4	5	0	2	0	3	10.2541
	17	474	9	RT2-03	RT2-03-9	2100	g1	0	0	6	6	0	0	3	3	0	3	0	3	8.8725	0	0	0	3	0	3				20	572	6	RT2-06	RT2-06-6	2374	s	0	0	3	3	1	2	4	8	0	3	0	3	10.0302
	17	475	10	RT2-03	RT2-03-10	1629	g1	0	0	5	5	0	0	4	4	0	4	0	4	6.88253	0	0	0	1	0	4				20	580	14	RT2-06	RT2-06-14	2498	s	0	0	4	4	1	1	4	5	0	2	0	3	10.5541
	17	476	11	RT2-03	RT2-03-11	2120	g1	1	1	3	3	1	1	2	3	1	2	1	2	8.957	0	0	1	1	1	3				21	586	1	RT2-07	RT2-07-1	3036	s	1	1	5	5	0	0	7	7	1	3	0	5	12.8271
	17	482	17	RT2-03	RT2-03-17	1957	g1	0	0	4	5	1	2	4	5	0	4	1	4	8.26833	1	0	1	1	2	5				21	597	12	RT2-07	RT2-07-12	2292	s	3	3	3	4	3	5	2	2	3	2	3	2	9.6837
	17	488	23	RT2-03	RT2-03-23	1398	g1	1	1	1	1	0	0	2	3	1	1	0	2	5.90655	0	1	1	0	0	2				21	613	28	RT2-07	RT2-07-28	2507	s	1	1	4	5	1	1	4	4	0	3	0	4	10.5921
	17	491	26	RT2-03	RT2-03-26	1970	g1	1	1	7	7	1	1	2	2	1	4	1	2	8.32325	0	0	0	5	1	3				22	620	6	RT2-08	RT2-08-6	2146	s	0	0	1	1	1	1	1	2	0	1	0	1	9.06685
	18	503	3	RT2-04	RT2-04-3	2878	g1	0	0	8	10	1	2	6	6	0	7	1	6	12.1595	1	0	0	4	2	7				22	621	7	RT2-08	RT2-08-7	2269	s	0	0	3	2	0	0	2	3	0	2	0	2	9.58653
	18	504	4	RT2-04	RT2-04-4	1774	g1	1	2	2	2	1	1	2	3	1	1	1	2	7.49515	0	1	1	0	1	3				22	627	13	RT2-08	RT2-08-13	2166	s	1	1	6	4	2	2	4	5	1	3	1	3	9.15135
	18	506	6	RT2-04	RT2-04-6	1488	g1	0	0	3	3	0	0	2	3	0	2	0	2	6.2868	0	0	1	1	0	2				22	637	23	RT2-08	RT2-08-23	2460	s	0	0	8	7	1	1	6	6	0	4	0	5	10.3935
	18	508	8	RT2-04	RT2-04-8	1613	g1	2	2	0	0	1	1	2	2	1	0	1	1	6.81493	0	1	1	0	1	2				23	652	3	RT2-09	RT2-09-3	2404	s	1	1	4	3	1	1	6	7	1	2	1	3	10.1569
	18	510	10	RT2-04	RT2-04-10	1987	g1	0	0	4	4	0	0	5	6	0	4	0	4	8.39508	0	0	2	0	0	4				23	654	5	RT2-09	RT2-09-5	2859	s	1	1	6	8	1	2	6	6	1	5	1	6	12.0793
	18	511	11	RT2-04	RT2-04-11	1379	g1	0	0	2	2	1	1	2	3	0	2	1	2	5.82628	0	0	1	0	1	3				23	661	12	RT2-09	RT2-09-12	2575	s	1	1	2	2	1	1	3	4	1	1	1	2	10.8794
	18	514	14	RT2-04	RT2-04-14	2357	g1	0	0	4	5	0	0	7	8	0	4	0	5	9.95833	0	0	3	0	0	5				23	669	20	RT2-09	RT2-09-20	3261	s	1	1	5	6	2	3	3	3	1	3	1	2	13.7777
	18	515	15	RT2-04	RT2-04-15	2803	g1	2	2	4	6	2	2	5	5	2	4	2	3	11.8427	0	0	2	3	1	5				24	686	3	RT2-10	RT2-10-3	2035	s	0	0	6	6	1	1	6	8	0	5	0	5	8.59788
	18	521	21	RT2-04	RT2-04-21	1513	g1	0	0	2	2	1	1	2	2	0	2	0	2	6.39243	1	0	0	0	1	2				24	687	4	RT2-10	RT2-10-4	2391	s	2	2	3	5	1	1	2	2	2	2	1	2	10.102
	18	523	23	RT2-04	RT2-04-23	1977	g1	0	0	0	0	0	0	3	3	0	0	0	1	8.35282	0	0	2	0	0	1				24	690	7	RT2-10	RT2-10-7	2835	s	0	0	5	5	0	0	6	8	0	4	0	5	11.9779
	19	529	1	RT2-05	RT2-05-1	2012	g1	0	0	4	5	1	1	2	2	0	1	0	1	8.5007	1	0	1	4	1	1				24	694	11	RT2-10	RT2-10-11	2019	s	1	1	4	4	2	3	7	9	1	4	2	6	8.53028
	19	531	3	RT2-05	RT2-05-3	1746	g1	0	0	2	3	0	0	1	1	0	1	0	1	7.37685	0	0	0	2	0	1				25	709	5	RT2-11	RT2-11-5	2258	s	1	1	1	1	2	3	0	0	0	1	2	0	9.54005
	19	532	4	RT2-05	RT2-05-4	1552	g1	0	0	1	1	0	0	2	3	0	1	0	1	6.5572	0	0	2	0	0	1				25	710	6	RT2-11	RT2-11-6	2772	s	0	0	1	1	1	1	2	3	0	0	0	1	11.7117
	19	534	6	RT2-05	RT2-05-6	1945	g1	0	0	5	6	1	1	5	6	0	5	0	6	8.21763	1	0	0	0	1	6				25	712	8	RT2-11	RT2-11-8	2918	s	1	1	4	4	0	0	4	5	1	3	0	3	12.3286
	19	535	7	RT2-05	RT2-05-7	2324	g1	1	1	5	11	2	2	4	15	1	10	2	10	9.8189	0	0	5	1	1	12				25	715	11	RT2-11	RT2-11-11	2013	s	1	8	1	1	1	11	2	2	8	1	8	1	8.50493
	19	541	13	RT2-05	RT2-05-13	1532	g1	1	1	3	4	1	1	2	2	1	2	1	2	6.4727	0	0	0	2	1	3				25	727	23	RT2-11	RT2-11-23	1944	s	2	2	7	8	2	2	6	7	1	6	1	6	8.2134
	19	543	15	RT2-05	RT2-05-15	2103	g1	1	1	3	3	0	0	5	6	1	2	0	4	8.88518	0	1	2	0	0	4				25	729	25	RT2-11	RT2-11-25	2210	s	2	2	3	2	1	1	5	5	1	1	1	1	9.33725
	19	550	22	RT2-05	RT2-05-22	1852	g1	0	0	2	2	1	1	1	1	0	2	1	1	7.8247	0	0	0	1	1	2				26	753	21	RT2-12	RT2-12-21	2254	s	1	1	1	1	1	2	2	2	1	0	1	2	9.52315
	19	551	23	RT2-05	RT2-05-23	2087	g1	1	1	2	2	1	1	2	2	1	1	1	2	8.81757	0	0	0	0	1	3				26	757	25	RT2-12	RT2-12-25	2259	s	0	0	5	5	0	0	3	5	0	2	0	2	9.54428
	27	763	4	RT3-01	RT3-01-4	1416	g1	2	2	2	2	1	1	4	4	2	2	1	3	5.9826	0	1	1	0	1	4				27	766	7	RT3-01	RT3-01-7	1934	s	0	0	2	1	0	0	2	3	0	1	0	1	8.17115
	27	765	6	RT3-01	RT3-01-6	2431	g1	1	1	4	4	2	2	5	5	1	3	2	3	10.271	0	0	2	1	1	5				27	788	29	RT3-01	RT3-01-29	2947	s	0	0	5	4	1	1	6	7	0	3	0	4	12.4511
	27	768	9	RT3-01	RT3-01-9	2241	g1	1	0	3	3	1	1	3	3	0	1	0	2	9.46823	1	0	1	1	1	2				28	799	7	RT3-02	RT3-02-7	2528	s	0	0	4	6	1	1	5	5	0	3	1	4	10.6808
	27	769	10	RT3-01	RT3-01-10	1443	g1	0	0	2	2	1	1	2	3	0	1	0	1	6.09668	1	0	2	1	1	1				28	806	14	RT3-02	RT3-02-14	2527	s	2	2	4	5	1	2	5	5	1	3	1	4	10.6766
	27	776	17	RT3-01	RT3-01-17	1354	g1	1	1	3	3	1	1	1	1	1	1	1	1	5.72065	0	0	0	2	1	2				28	824	32	RT3-02	RT3-02-32	1934	s	1	1	3	4	0	0	3	4	1	3	0	4	8.17115
	27	777	18	RT3-01	RT3-01-18	1951	g1	0	0	5	7	0	0	4	6	0	7	0	5	8.24297	0	0	1	2	0	5				29	825	1	RT3-03	RT3-03-1	2339	s	0	0	3	2	0	0	2	3	0	1	0	1	9.88227
	27	786	27	RT3-01	RT3-01-27	2066	g1	0	0	3	3	1	1	5	5	0	3	0	3	8.72885	1	0	2	0	1	3				29	842	18	RT3-03	RT3-03-18	2175	s	2	2	3	3	2	2	4	4	2	3	2	4	9.18938
	27	790	31	RT3-01	RT3-01-31	1834	g1	1	1	3	4	2	2	3	5	1	3	1	3	7.74865	1	0	2	1	1	4				30	853	1	RT3-04	RT3-04-1	2331	s	0	0	6	6	0	0	4	5	0	5	0	4	9.84848
	27	792	33	RT3-01	RT3-01-33	2717	g1	0	0	1	1	1	1	3	4	0	1	0	1	11.4793	1	0	3	0	1	1				30	860	8	RT3-04	RT3-04-8	2479	s	1	1	6	6	1	1	4	6	1	4	1	3	10.4738
	28	793	1	RT3-02	RT3-02-1	1737	g1	0	0	5	5	0	0	2	2	0	2	0	2	7.33882	0	0	0	3	0	2				30	870	18	RT3-04	RT3-04-18	1604	s	0	0	1	1	1	3	1	1	0	1	0	1	6.7769
	28	797	5	RT3-02	RT3-02-5	1710	g1	1	1	1	1	1	1	0	0	1	0	1	0	7.22475	0	0	0	1	1	1				30	877	25	RT3-04	RT3-04-25	1927	s	0	0	7	8	2	3	3	3	0	4	0	3	8.14158
	28	798	6	RT3-02	RT3-02-6	2061	g1	0	0	1	1	1	1	3	3	0	0	0	1	8.70772	1	0	2	0	1	1				30	885	33	RT3-04	RT3-04-33	2468	s	1	1	3	3	2	2	3	3	1	2	2	1	10.4273
	28	808	16	RT3-02	RT3-02-16	1993	g1	0	0	3	3	0	0	7	7	0	3	0	6	8.42043	0	0	1	0	0	6				31	889	3	RT3-05	RT3-05-3	2328	s	0	0	4	4	0	0	7	7	0	3	0	4	9.8358
	28	815	23	RT3-02	RT3-02-23	1799	g1	1	1	3	3	2	4	1	1	1	2	2	1	7.60078	2	0	0	2	3	3				31	900	14	RT3-05	RT3-05-14	2183	s	0	0	2	2	1	1	1	1	0	2	0	1	9.22318
	28	817	25	RT3-02	RT3-02-25	2704	g1	0	0	3	3	0	0	4	4	0	2	0	3	11.4244	0	0	1	0	0	3				31	906	20	RT3-05	RT3-05-20	2671	s	0	0	3	3	1	2	4	4	0	2	0	4	11.285
	28	819	27	RT3-02	RT3-02-27	1319	g1	0	0	3	4	1	1	2	2	0	2	0	2	5.57278	1	0	0	2	1	2				31	907	21	RT3-05	RT3-05-21	2321	s	0	0	6	6	2	2	4	4	0	4	2	3	9.80623
	28	820	28	RT3-02	RT3-02-28	2202	g1	1	1	9	10	1	1	5	7	0	7	0	5	9.30345	1	1	2	5	1	5				31	911	25	RT3-05	RT3-05-25	2331	s	1	1	4	6	1	1	3	4	1	3	1	4	9.84848
	28	821	29	RT3-02	RT3-02-29	1303	g1	0	0	2	2	0	0	1	1	0	1	0	1	5.50518	0	0	0	1	0	1				31	914	28	RT3-05	RT3-05-28	2305	s	3	3	2	2	2	2	3	3	1	2	2	2	9.73863
	29	834	10	RT3-03	RT3-03-10	1250	g1	0	0	1	1	1	1	2	2	0	1	0	1	5.28125	1	0	1	0	1	1				31	921	35	RT3-05	RT3-05-35	2396	s	0	0	7	7	0	0	4	5	0	5	0	4	10.1231
	29	835	11	RT3-03	RT3-03-11	1965	g1	0	0	5	6	0	0	3	4	0	3	0	3	8.30213	0	0	1	3	0	3				31	924	38	RT3-05	RT3-05-38	2068	s	1	1	3	4	2	2	2	2	1	3	2	2	8.7373
	29	840	16	RT3-03	RT3-03-16	1820	g1	1	1	3	3	1	1	3	3	1	2	1	3	7.6895	0	0	0	0	1	4				32	934	8	RT3-06	RT3-06-8	2478	s	0	0	2	2	1	1	4	5	0	1	0	1	10.4695
	29	843	19	RT3-03	RT3-03-19	1542	g1	0	0	3	4	1	1	3	3	0	3	0	3	6.51495	1	0	0	1	1	3				32	939	13	RT3-06	RT3-06-13	1823	s	0	0	3	2	1	1	3	3	0	1	0	2	7.70218
	29	844	20	RT3-03	RT3-03-20	2165	g1	0	0	1	1	0	0	4	4	0	1	0	2	9.14712	0	0	2	0	0	2				32	959	33	RT3-06	RT3-06-33	1500	s	1	1	4	4	1	1	3	3	1	4	1	3	6.3375
	29	847	23	RT3-03	RT3-03-23	1350	g1	0	0	3	3	0	0	2	2	0	2	0	2	5.70375	0	0	0	1	0	2				33	971	7	RT3-07	RT3-07-7	2489	s	0	0	5	4	1	1	2	2	0	2	0	2	10.516
	29	848	24	RT3-03	RT3-03-24	2321	g1	0	0	3	4	0	0	4	4	0	2	0	3	9.80623	0	0	1	1	0	3				33	975	11	RT3-07	RT3-07-11	2076	s	0	0	1	1	0	0	0	0	0	0	0	0	8.7711
	30	856	4	RT3-04	RT3-04-4	2209	g1	1	1	3	3	1	1	5	6	1	3	1	5	9.33303	0	0	1	0	1	6				33	977	13	RT3-07	RT3-07-13	2007	s	0	0	7	8	1	2	4	4	0	7	1	4	8.47958
	30	857	5	RT3-04	RT3-04-5	1981	g1	0	0	6	6	1	1	5	5	0	6	1	5	8.36973	0	0	0	1	1	6				33	983	19	RT3-07	RT3-07-19	2130	s	1	1	7	6	3	3	5	6	1	3	2	4	8.99925
	30	861	9	RT3-04	RT3-04-9	2088	g1	1	1	4	5	2	2	4	5	1	3	1	4	8.8218	1	0	1	1	1	5				33	995	31	RT3-07	RT3-07-31	2656	s	0	0	4	5	1	1	8	9	0	3	0	5	11.2216
	30	862	10	RT3-04	RT3-04-10	1312	g1	2	2	2	1	1	1	1	1	1	1	1	1	5.5432	0	1	0	0	1	2				33	996	32	RT3-07	RT3-07-32	2874	s	1	1	3	3	1	1	6	7	1	2	1	1	12.1426
	30	863	11	RT3-04	RT3-04-11	1824	g1	2	2	0	0	1	1	3	3	2	0	1	1	7.7064	0	1	2	0	1	2				34	1000	2	RT3-08	RT3-08-2	2714	s	1	1	3	3	1	1	2	2	1	2	1	2	11.4666
	30	866	14	RT3-04	RT3-04-14	1790	g1	0	0	4	3	1	1	2	4	0	3	0	2	7.56275	1	0	2	1	1	2				34	1003	5	RT3-08	RT3-08-5	1615	s	0	0	1	1	0	0	2	2	0	1	0	1	6.82338
	30	880	28	RT3-04	RT3-04-28	1569	g1	1	1	3	3	0	0	3	4	0	3	0	3	6.62903	0	1	1	0	0	3				35	1040	4	RT3-09	RT3-09-4	2492	s	0	0	7	8	2	2	6	7	0	5	0	5	10.5287
	30	881	29	RT3-04	RT3-04-29	1701	g1	0	0	4	5	0	0	4	4	0	4	0	4	7.18673	0	0	0	1	0	4				35	1048	12	RT3-09	RT3-09-12	2163	s	0	0	5	5	0	0	5	5	0	4	0	3	9.13868
	30	882	30	RT3-04	RT3-04-30	1734	g1	1	1	4	7	1	1	3	3	1	4	1	3	7.32615	0	0	0	4	1	4				35	1055	19	RT3-09	RT3-09-19	1958	s	0	0	0	0	1	1	3	3	0	0	0	1	8.27255
	30	883	31	RT3-04	RT3-04-31	2273	g1	0	0	3	3	1	1	3	3	0	2	0	2	9.60343	1	0	1	1	1	2				35	1065	29	RT3-09	RT3-09-29	2115	s	1	1	3	4	0	0	4	5	1	4	0	5	8.93587
	31	891	5	RT3-05	RT3-05-5	1685	g1	0	0	3	4	1	1	2	2	0	2	1	2	7.11913	0	0	0	2	1	3				36	1071	2	RT3-10	RT3-10-2	2696	s	0	0	4	7	2	2	3	3	0	4	1	3	11.3906
	31	895	9	RT3-05	RT3-05-9	1588	g1	2	2	2	3	1	1	1	1	1	2	1	1	6.7093	0	1	0	2	1	2				36	1074	5	RT3-10	RT3-10-5	2586	s	0	0	5	3	1	2	4	4	0	1	0	2	10.9259
	31	897	11	RT3-05	RT3-05-11	2617	g1	0	0	4	4	0	0	4	4	0	4	0	3	11.0568	0	0	1	1	0	3				36	1076	7	RT3-10	RT3-10-7	2218	s	1	1	2	2	1	1	2	2	1	2	1	2	9.37105
	31	901	15	RT3-05	RT3-05-15	2581	g1	1	1	4	4	0	0	4	4	0	3	0	3	10.9047	0	1	1	1	0	3				36	1079	10	RT3-10	RT3-10-10	2492	s	1	1	1	1	0	0	2	2	0	1	0	2	10.5287
	31	904	18	RT3-05	RT3-05-18	1751	g1	0	0	1	1	0	0	3	4	0	1	0	1	7.39797	0	0	3	0	0	1				36	1083	14	RT3-10	RT3-10-14	2726	s	0	0	5	5	1	1	3	5	0	2	0	3	11.5174
	31	905	19	RT3-05	RT3-05-19	2707	g1	1	1	4	4	2	2	3	5	1	3	1	3	11.4371	1	0	2	1	1	4				36	1088	19	RT3-10	RT3-10-19	2646	s	0	0	5	6	1	3	1	1	0	3	2	0	11.1794
	31	909	23	RT3-05	RT3-05-23	1731	g1	0	0	3	3	0	0	4	4	0	2	0	4	7.31348	0	0	0	0	0	4				36	1094	25	RT3-10	RT3-10-25	2139	s	0	0	2	3	1	1	2	2	0	2	1	2	9.03727
	31	910	24	RT3-05	RT3-05-24	1514	g1	0	0	2	4	0	0	2	2	0	1	0	1	6.39665	0	0	1	3	0	1				37	1106	10	RT3-11	RT3-11-10	2906	s	2	2	6	5	1	2	5	6	0	4	1	5	12.2779
	31	919	33	RT3-05	RT3-05-33	2582	g1	2	2	4	5	1	1	5	7	1	5	1	5	10.909	0	1	2	0	1	6				37	1107	11	RT3-11	RT3-11-11	1635	s	1	1	2	2	1	1	3	4	1	2	1	2	6.90788
	31	920	34	RT3-05	RT3-05-34	1580	g1	0	0	3	3	0	0	1	1	0	1	0	1	6.6755	0	0	0	2	0	1				37	1108	12	RT3-11	RT3-11-12	2373	s	0	0	5	5	2	2	5	6	0	4	0	5	10.0259
	31	922	36	RT3-05	RT3-05-36	2478	g1	0	0	3	4	0	0	6	7	0	2	0	1	10.4695	0	0	6	3	0	1				37	1116	20	RT3-11	RT3-11-20	3319	s	0	0	1	1	3	3	4	4	0	1	2	3	14.0228
	31	925	39	RT3-05	RT3-05-39	1822	g1	0	0	2	2	1	1	0	0	0	0	0	0	7.69795	1	0	0	2	1	0				38	1137	8	RT3-12	RT3-12-8	2493	s	0	0	2	2	0	0	3	3	0	1	0	1	10.5329
	31	926	40	RT3-05	RT3-05-40	2365	g1	1	1	7	5	0	0	4	4	1	4	0	4	9.99212	0	1	0	1	0	4				38	1158	29	RT3-12	RT3-12-29	2228	s	0	0	4	4	1	1	1	1	0	1	0	1	9.4133
	32	931	5	RT3-06	RT3-06-5	1853	g1	1	1	0	0	1	1	1	1	1	0	1	0	7.82893	0	0	1	0	1	1				38	1161	32	RT3-12	RT3-12-32	2785	s	1	1	4	3	1	1	4	5	0	3	0	4	11.7666
	32	932	6	RT3-06	RT3-06-6	1767	g1	0	0	1	1	0	0	3	3	0	1	0	2	7.46558	0	0	1	0	0	2				39	1170	9	RT3-13	RT3-13-9	3026	s	0	0	4	7	1	1	4	4	0	4	0	4	12.7849
[truncated: 41 more columns]

## Sheet: Toa1prnt1d
150 G1 cells	picture_id	Stained cell_id	Stained cells number	Image file name	Image-Object	Cell area	Phase	Nuc 550 Spots	Nuc 550 RNA	Cyto 550 Spots	Cyto 550 RNA	Nuc 650 Spots	Nuc 650 RNA	Cyto 650 Spots	Cyto 650 RNA	Complete Nuc RNA from 550	Complete Cyto RNA from 550	Complete Nuc RNA from 650	Complete Cyto RNA from 650	Cell area (um2)	Fragment 5' Nuc	Fragment 3' Nuc	Fragment 5' Cyto	Fragment 3' Cyto	Trx (Nuc 650 RNA-Nuc 650 spot+1, if spot number not 0)	Cell Complete RNA from 650 Nuc+Cyto			150 S cells	picture_id	Stained cell_id	Stained cells number	Image file name	Image-Object	Cell area	Phase	Nuc 550 Spots	Nuc 550 RNA	Cyto 550 Spots	Cyto 550 RNA	Nuc 650 Spots	Nuc 650 RNA	Cyto 650 Spots	Cyto 650 RNA	Complete Nuc RNA from 550	Complete Cyto RNA from 550	Complete Nuc RNA from 650	Complete Cyto RNA from 650	Cell area (um2)
	1	3	3	rnt1DT1-01	rnt1DT1-01-3	1982	g1	0	0	1	1	0	0	2	2	0	0	0	2	8.37395	0	0	0	0	0	2				1	11	11	rnt1DT1-01	rnt1DT1-01-11	2694	s	1	1	1	1	3	3	5	5	1	1	3	3	11.3822
	1	4	4	rnt1DT1-01	rnt1DT1-01-4	998	g1	0	0	3	1	0	0	2	2	0	1	0	2	4.21655	0	0	0	0	0	2				1	13	13	rnt1DT1-01	rnt1DT1-01-13	3505	s	1	1	0	0	1	1	2	2	1	0	1	2	14.8086
	1	5	5	rnt1DT1-01	rnt1DT1-01-5	1211	g1	0	0	1	1	1	1	2	2	0	1	1	1	5.11648	0	0	1	0	1	2				1	25	25	rnt1DT1-01	rnt1DT1-01-25	2291	s	0	0	0	0	2	2	1	1	0	0	0	1	9.67948
	1	6	6	rnt1DT1-01	rnt1DT1-01-6	3779	g1	0	0	4	9	0	0	4	7	0	7	0	7	15.9663	0	0	0	2	0	7				1	40	40	rnt1DT1-01	rnt1DT1-01-40	1875	s	0	0	1	1	1	2	2	2	0	0	1	2	7.92188
	1	7	7	rnt1DT1-01	rnt1DT1-01-7	2763	g1	0	0	1	1	0	0	1	1	0	1	0	1	11.6737	0	0	0	0	0	1				1	52	52	rnt1DT1-01	rnt1DT1-01-52	2068	s	0	0	3	1	1	1	3	3	0	1	1	1	8.7373
	1	12	12	rnt1DT1-01	rnt1DT1-01-12	1629	g1	0	0	2	2	0	0	4	4	0	2	0	4	6.88253	0	0	0	0	0	4				2	62	6	rnt1DT1-02	rnt1DT1-02-6	2496	s	1	1	3	3	1	1	3	3	1	2	1	3	10.5456
	1	14	14	rnt1DT1-01	rnt1DT1-01-14	2863	g1	0	0	1	0	1	1	3	4	0	0	1	1	12.0962	0	0	3	0	1	2				2	65	9	rnt1DT1-02	rnt1DT1-02-9	2753	s	1	1	1	1	2	2	4	7	1	1	2	4	11.6314
	1	15	15	rnt1DT1-01	rnt1DT1-01-15	1318	g1	0	0	2	2	0	0	3	3	0	1	0	2	5.56855	0	0	1	0	0	2				2	78	22	rnt1DT1-02	rnt1DT1-02-22	2514	s	0	0	4	4	0	0	4	4	0	3	0	4	10.6217
	1	20	20	rnt1DT1-01	rnt1DT1-01-20	2130	g1	0	0	0	0	0	0	3	3	0	0	0	2	8.99925	0	0	1	0	0	2				2	105	49	rnt1DT1-02	rnt1DT1-02-49	2726	s	0	0	2	2	1	1	5	5	0	2	0	3	11.5174
	1	28	28	rnt1DT1-01	rnt1DT1-01-28	1864	g1	1	1	2	3	1	1	3	4	1	3	1	4	7.8754	0	0	0	0	1	5				3	130	12	rnt1DT1-03	rnt1DT1-03-12	1441	s	0	0	3	3	0	0	3	4	0	2	0	2	6.08823
	1	29	29	rnt1DT1-01	rnt1DT1-01-29	1576	g1	0	0	1	1	1	1	3	3	0	0	1	1	6.6586	0	0	2	0	1	2				4	147	1	rnt1DT1-04	rnt1DT1-04-1	2509	s	1	1	2	2	1	1	3	4	1	1	1	3	10.6005
	1	32	32	rnt1DT1-01	rnt1DT1-01-32	1136	g1	0	0	1	1	0	0	1	1	0	0	0	0	4.7996	0	0	1	1	0	0				4	160	14	rnt1DT1-04	rnt1DT1-04-14	2792	s	2	2	5	6	3	3	4	5	2	3	2	4	11.7962
	1	41	41	rnt1DT1-01	rnt1DT1-01-41	1804	g1	1	0	3	3	0	0	2	2	0	2	0	2	7.6219	0	0	0	1	0	2				4	164	18	rnt1DT1-04	rnt1DT1-04-18	1671	s	0	0	2	0	0	0	1	1	0	0	0	0	7.05998
	1	44	44	rnt1DT1-01	rnt1DT1-01-44	662	g1	0	0	1	1	1	1	1	2	0	1	1	1	2.79695	0	0	1	0	1	2				4	168	22	rnt1DT1-04	rnt1DT1-04-22	3129	s	0	0	2	4	1	1	3	3	0	2	1	2	13.22
	1	45	45	rnt1DT1-01	rnt1DT1-01-45	3078	g1	0	0	2	2	0	0	2	2	0	2	0	2	13.0046	0	0	0	0	0	2				4	179	33	rnt1DT1-04	rnt1DT1-04-33	2319	s	0	0	1	1	0	0	2	2	0	0	0	1	9.79778
	1	46	46	rnt1DT1-01	rnt1DT1-01-46	1521	g1	1	1	0	0	0	0	4	4	0	0	0	0	6.42623	0	1	4	0	0	0				4	180	34	rnt1DT1-04	rnt1DT1-04-34	1887	s	0	0	4	4	2	2	4	5	0	3	2	4	7.97257
	1	48	48	rnt1DT1-01	rnt1DT1-01-48	1120	g1	0	0	1	1	0	0	1	1	0	1	0	1	4.732	0	0	0	0	0	1				5	189	8	rnt1DT1-05	rnt1DT1-05-8	2403	s	0	0	3	3	1	1	1	1	0	1	1	1	10.1527
	1	50	50	rnt1DT1-01	rnt1DT1-01-50	2107	g1	0	0	0	0	1	1	2	2	0	0	1	2	8.90208	0	0	0	0	1	3				5	205	24	rnt1DT1-05	rnt1DT1-05-24	846	s	0	0	1	1	0	0	2	2	0	0	0	2	3.57435
	1	51	51	rnt1DT1-01	rnt1DT1-01-51	4040	g1	0	0	0	0	0	0	1	2	0	0	0	1	17.069	0	0	1	0	0	1				5	206	25	rnt1DT1-05	rnt1DT1-05-25	3818	s	0	0	0	0	0	0	0	0	0	0	0	0	16.1311
	1	53	53	rnt1DT1-01	rnt1DT1-01-53	874	g1	0	0	2	1	0	0	2	2	0	0	0	1	3.69265	0	0	1	0	0	1				6	222	3	rnt1DT1-06	rnt1DT1-06-3	2584	s	0	0	2	3	0	0	4	5	0	2	0	5	10.9174
	1	54	54	rnt1DT1-01	rnt1DT1-01-54	1590	g1	1	1	1	1	1	1	2	2	1	0	1	2	6.71775	0	0	0	0	1	3				6	239	20	rnt1DT1-06	rnt1DT1-06-20	2126	s	0	0	1	1	0	0	5	5	0	0	0	2	8.98235
	1	55	55	rnt1DT1-01	rnt1DT1-01-55	1296	g1	0	0	1	0	1	1	0	0	0	0	0	0	5.4756	1	0	0	0	1	0				6	245	26	rnt1DT1-06	rnt1DT1-06-26	3492	s	5	5	0	0	5	7	0	0	4	0	5	0	14.7537
	1	56	56	rnt1DT1-01	rnt1DT1-01-56	1961	g1	0	0	2	0	0	0	2	2	0	0	0	1	8.28523	0	0	1	0	0	1				7	251	3	rnt1DT1-07	rnt1DT1-07-3	1733	s	0	0	5	18	0	0	4	29	0	17	0	17	7.32193
	2	57	1	rnt1DT1-02	rnt1DT1-02-1	920	g1	0	0	0	0	0	0	1	1	0	0	0	0	3.887	0	0	1	0	0	0				7	261	13	rnt1DT1-07	rnt1DT1-07-13	2584	s	0	0	2	2	0	0	2	2	0	2	0	2	10.9174
	2	58	2	rnt1DT1-02	rnt1DT1-02-2	1688	g1	1	1	1	1	1	1	2	2	1	1	1	2	7.1318	0	0	0	0	1	3				7	264	16	rnt1DT1-07	rnt1DT1-07-16	2294	s	0	0	4	4	0	0	2	3	0	1	0	1	9.69215
	2	59	3	rnt1DT1-02	rnt1DT1-02-3	2464	g1	1	1	2	3	0	0	2	3	1	1	0	3	10.4104	0	1	0	0	0	3				8	277	2	rnt1DT1-08	rnt1DT1-08-2	1670	s	1	0	2	2	1	1	2	2	0	1	0	1	7.05575
	2	67	11	rnt1DT1-02	rnt1DT1-02-11	2912	g1	0	0	1	1	0	0	2	2	0	0	0	0	12.3032	0	0	2	1	0	0				9	316	3	rnt1DT1-09	rnt1DT1-09-3	2513	s	0	0	4	4	1	1	3	3	0	2	0	3	10.6174
	2	69	13	rnt1DT1-02	rnt1DT1-02-13	990	g1	2	2	1	1	2	2	1	1	2	1	2	1	4.18275	0	0	0	0	1	3				9	328	15	rnt1DT1-09	rnt1DT1-09-15	2032	s	4	5	2	3	6	7	1	1	4	3	6	1	8.5852
	2	72	16	rnt1DT1-02	rnt1DT1-02-16	1325	g1	1	1	0	0	1	1	1	2	1	0	1	1	5.59813	0	0	1	0	1	2				10	333	2	rnt1DT1-10	rnt1DT1-10-2	1497	s	1	1	1	1	0	0	4	4	0	1	0	3	6.32483
	2	73	17	rnt1DT1-02	rnt1DT1-02-17	1476	g1	0	0	3	3	0	0	4	5	0	2	0	4	6.2361	0	0	1	0	0	4				10	334	3	rnt1DT1-10	rnt1DT1-10-3	2212	s	0	0	3	5	2	2	3	4	0	4	2	4	9.3457
	2	75	19	rnt1DT1-02	rnt1DT1-02-19	1720	g1	1	1	2	2	1	1	2	3	1	2	1	2	7.267	0	0	1	0	1	3				10	336	5	rnt1DT1-10	rnt1DT1-10-5	2244	s	1	1	2	2	1	1	3	3	0	2	1	3	9.4809
	2	81	25	rnt1DT1-02	rnt1DT1-02-25	4158	g1	1	1	1	1	1	2	4	4	1	1	1	4	17.5676	1	0	0	0	2	5				10	354	23	rnt1DT1-10	rnt1DT1-10-23	1459	s	0	0	1	0	0	0	3	3	0	0	0	1	6.16428
	2	84	28	rnt1DT1-02	rnt1DT1-02-28	1348	g1	0	0	1	1	0	0	5	5	0	1	0	3	5.6953	0	0	2	0	0	3				10	358	27	rnt1DT1-10	rnt1DT1-10-27	2313	s	0	0	0	0	1	2	2	3	0	0	1	2	9.77243
	2	87	31	rnt1DT1-02	rnt1DT1-02-31	1152	g1	0	0	0	0	0	0	1	1	0	0	0	1	4.8672	0	0	0	0	0	1				10	359	28	rnt1DT1-10	rnt1DT1-10-28	2523	s	0	0	3	4	0	0	3	3	0	2	0	3	10.6597
	2	88	32	rnt1DT1-02	rnt1DT1-02-32	1353	g1	0	0	2	2	0	0	3	3	0	1	0	1	5.71643	0	0	2	1	0	1				10	361	30	rnt1DT1-10	rnt1DT1-10-30	2693	s	1	1	4	4	1	1	4	4	1	4	1	3	11.3779
	2	94	38	rnt1DT1-02	rnt1DT1-02-38	4270	g1	0	0	5	6	1	1	3	5	0	4	1	4	18.0408	0	0	1	2	1	5				10	362	31	rnt1DT1-10	rnt1DT1-10-31	2593	s	0	0	2	2	1	1	3	3	0	0	1	3	10.9554
	2	95	39	rnt1DT1-02	rnt1DT1-02-39	1971	g1	1	1	4	8	0	0	2	4	1	4	0	4	8.32748	0	1	0	4	0	4				10	374	43	rnt1DT1-10	rnt1DT1-10-43	2312	s	1	1	1	1	2	3	3	4	1	1	2	3	9.7682
	2	101	45	rnt1DT1-02	rnt1DT1-02-45	1789	g1	0	0	0	0	1	1	2	2	0	0	0	2	7.55853	1	0	0	0	1	2				11	391	14	rnt1DT1-11	rnt1DT1-11-14	2220	s	0	0	1	1	1	1	2	3	0	0	0	2	9.3795
	2	103	47	rnt1DT1-02	rnt1DT1-02-47	1599	g1	1	1	3	3	1	1	1	1	1	1	0	1	6.75578	1	1	0	2	1	1				11	393	16	rnt1DT1-11	rnt1DT1-11-16	2072	s	1	1	1	1	1	1	4	4	0	1	0	2	8.7542
	2	106	50	rnt1DT1-02	rnt1DT1-02-50	1207	g1	2	2	0	0	2	2	1	1	1	0	1	1	5.09957	1	1	0	0	1	2				11	397	20	rnt1DT1-11	rnt1DT1-11-20	1305	s	0	0	1	0	1	1	1	1	0	0	0	0	5.51363
	2	108	52	rnt1DT1-02	rnt1DT1-02-52	2999	g1	1	1	2	2	2	2	3	3	1	1	1	3	12.6708	1	0	0	0	1	4				12	428	6	rnt1DT1-12	rnt1DT1-12-6	2568	s	2	2	2	3	2	3	2	2	1	1	2	2	10.8498
	2	109	53	rnt1DT1-02	rnt1DT1-02-53	3014	g1	0	0	2	3	1	1	2	2	0	0	0	2	12.7341	1	0	0	1	1	2				12	442	20	rnt1DT1-12	rnt1DT1-12-20	1729	s	0	0	2	1	1	1	3	3	0	1	0	0	7.30503
	2	112	56	rnt1DT1-02	rnt1DT1-02-56	2210	g1	1	1	6	8	1	1	4	4	1	5	1	4	9.33725	0	0	0	4	1	5				12	445	23	rnt1DT1-12	rnt1DT1-12-23	2001	s	1	1	5	5	0	0	7	9	1	3	0	6	8.45423
	2	114	58	rnt1DT1-02	rnt1DT1-02-58	1300	g1	0	0	3	4	0	0	4	4	0	2	0	4	5.4925	0	0	0	0	0	4				12	455	33	rnt1DT1-12	rnt1DT1-12-33	1808	s	0	0	1	1	0	0	2	2	0	0	0	2	7.6388
	3	121	3	rnt1DT1-03	rnt1DT1-03-3	1662	g1	0	0	2	2	0	0	4	6	0	2	0	3	7.02195	0	0	3	0	0	3				13	465	8	rnt1DT1-13	rnt1DT1-13-8	1898	s	0	0	0	0	0	0	0	0	0	0	0	0	8.01905
	3	122	4	rnt1DT1-03	rnt1DT1-03-4	1927	g1	0	0	1	2	0	0	1	2	0	1	0	2	8.14158	0	0	0	0	0	2				13	467	10	rnt1DT1-13	rnt1DT1-13-10	2220	s	0	0	2	1	1	1	1	1	0	0	0	1	9.3795
	3	124	6	rnt1DT1-03	rnt1DT1-03-6	1535	g1	0	0	3	3	1	1	3	4	0	2	0	3	6.48538	1	0	1	0	1	3				13	470	13	rnt1DT1-13	rnt1DT1-13-13	1565	s	0	0	1	1	0	0	2	2	0	0	0	1	6.61213
	3	125	7	rnt1DT1-03	rnt1DT1-03-7	2116	g1	0	0	4	2	0	0	4	4	0	2	0	1	8.9401	0	0	3	1	0	1				13	480	23	rnt1DT1-13	rnt1DT1-13-23	1695	s	1	1	1	1	1	1	3	3	1	1	0	2	7.16138
	3	126	8	rnt1DT1-03	rnt1DT1-03-8	1174	g1	0	0	3	4	0	0	3	4	0	3	0	3	4.96015	0	0	1	1	0	3				13	486	29	rnt1DT1-13	rnt1DT1-13-29	2637	s	0	0	3	4	2	3	4	6	0	3	0	3	11.1413
	3	128	10	rnt1DT1-03	rnt1DT1-03-10	1577	g1	1	1	3	2	3	3	4	4	1	2	1	1	6.66283	2	0	3	1	1	2				13	487	30	rnt1DT1-13	rnt1DT1-13-30	2315	s	0	0	3	4	1	1	4	4	0	2	1	3	9.78087
	41	1369	2	rnt1DT4-01	rnt1DT4-01-2	1220	g1	0	0	3	3	0	0	0	0	0	0	0	0	5.1545	0	0	0	3	0	0				41	1368	1	rnt1DT4-01	rnt1DT4-01-1	1525	s	0	0	4	4	0	0	0	0	0	0	0	0	6.44313
	41	1370	3	rnt1DT4-01	rnt1DT4-01-3	1443	g1	0	0	1	0	0	0	0	0	0	0	0	0	6.09668	0	0	0	0	0	0				41	1377	10	rnt1DT4-01	rnt1DT4-01-10	1817	s	0	0	1	1	0	0	0	0	0	0	0	0	7.67683
	41	1372	5	rnt1DT4-01	rnt1DT4-01-5	1308	g1	0	0	1	1	0	0	1	1	0	1	0	1	5.5263	0	0	0	0	0	1				41	1381	14	rnt1DT4-01	rnt1DT4-01-14	1317	s	0	0	1	1	0	0	1	1	0	0	0	1	5.56433
	41	1374	7	rnt1DT4-01	rnt1DT4-01-7	1954	g1	0	0	1	1	0	0	0	0	0	0	0	0	8.25565	0	0	0	1	0	0				41	1390	23	rnt1DT4-01	rnt1DT4-01-23	1391	s	0	0	2	2	1	1	2	3	0	2	0	2	5.87698
	41	1375	8	rnt1DT4-01	rnt1DT4-01-8	4283	g1	0	0	9	13	0	0	6	9	0	8	0	7	18.0957	0	0	2	6	0	7				42	1397	6	rnt1DT4-02	rnt1DT4-02-6	3253	s	1	1	5	7	0	0	3	5	0	4	0	4	13.7439
	41	1378	11	rnt1DT4-01	rnt1DT4-01-11	989	g1	0	0	2	2	0	0	1	1	0	1	0	1	4.17852	0	0	0	1	0	1				42	1405	14	rnt1DT4-02	rnt1DT4-02-14	1592	s	0	0	3	5	0	0	1	1	0	1	0	1	6.7262
	41	1379	12	rnt1DT4-01	rnt1DT4-01-12	985	g1	1	1	1	1	1	2	0	0	1	0	1	0	4.16163	1	0	0	1	2	1				43	1409	1	rnt1DT4-03	rnt1DT4-03-1	1171	s	1	0	0	0	0	0	2	2	0	0	0	2	4.94748
	41	1384	17	rnt1DT4-01	rnt1DT4-01-17	1915	g1	0	0	3	3	0	0	2	3	0	1	0	2	8.09088	0	0	1	1	0	2				43	1410	2	rnt1DT4-03	rnt1DT4-03-2	1682	s	0	0	0	0	0	0	2	2	0	0	0	2	7.10645
	41	1385	18	rnt1DT4-01	rnt1DT4-01-18	1485	g1	0	0	0	0	0	0	0	0	0	0	0	0	6.27413	0	0	0	0	0	0				43	1422	14	rnt1DT4-03	rnt1DT4-03-14	1599	s	1	1	0	0	2	3	2	2	1	0	1	1	6.75578
	41	1386	19	rnt1DT4-01	rnt1DT4-01-19	1740	g1	0	0	2	1	0	0	0	0	0	0	0	0	7.3515	0	0	0	1	0	0				43	1424	16	rnt1DT4-03	rnt1DT4-03-16	2181	s	0	0	3	3	0	0	1	2	0	1	0	1	9.21473
	41	1388	21	rnt1DT4-01	rnt1DT4-01-21	1317	g1	1	1	2	2	0	0	0	0	0	0	0	0	5.56433	0	1	0	2	0	0				43	1427	19	rnt1DT4-03	rnt1DT4-03-19	2597	s	0	0	3	2	0	0	3	4	0	0	0	2	10.9723
	41	1389	22	rnt1DT4-01	rnt1DT4-01-22	1198	g1	0	0	0	0	1	1	0	0	0	0	1	0	5.06155	0	0	0	0	1	1				43	1431	23	rnt1DT4-03	rnt1DT4-03-23	1785	s	1	1	3	3	1	1	2	3	1	3	1	2	7.54163
	42	1392	1	rnt1DT4-02	rnt1DT4-02-1	861	g1	0	0	1	1	0	0	0	0	0	0	0	0	3.63773	0	0	0	1	0	0				45	1454	2	rnt1DT4-05	rnt1DT4-05-2	1593	s	1	0	3	3	0	0	1	1	0	2	0	0	6.73043
	42	1393	2	rnt1DT4-02	rnt1DT4-02-2	816	g1	1	1	0	0	0	0	1	1	0	0	0	1	3.4476	0	1	0	0	0	1				45	1472	20	rnt1DT4-05	rnt1DT4-05-20	1529	s	0	0	2	1	0	0	1	1	0	0	0	0	6.46003
	42	1394	3	rnt1DT4-02	rnt1DT4-02-3	1780	g1	0	0	2	2	0	0	3	5	0	2	0	2	7.5205	0	0	3	0	0	2				45	1473	21	rnt1DT4-05	rnt1DT4-05-21	1126	s	0	0	1	1	0	0	0	0	0	0	0	0	4.75735
	42	1395	4	rnt1DT4-02	rnt1DT4-02-4	885	g1	0	0	1	0	1	1	1	1	0	0	1	0	3.73913	0	0	1	0	1	1				45	1476	24	rnt1DT4-05	rnt1DT4-05-24	1234	s	1	1	1	25	0	0	2	4	1	0	0	3	5.21365
	43	1414	6	rnt1DT4-03	rnt1DT4-03-6	1261	g1	0	0	2	2	1	2	0	0	0	0	0	0	5.32773	2	0	0	2	2	0				46	1492	4	rnt1DT4-06	rnt1DT4-06-4	1015	s	0	0	2	2	0	0	0	0	0	0	0	0	4.28838
	43	1428	20	rnt1DT4-03	rnt1DT4-03-20	2444	g1	0	0	2	2	0	0	1	1	0	1	0	1	10.3259	0	0	0	1	0	1				46	1499	11	rnt1DT4-06	rnt1DT4-06-11	1205	s	1	1	2	2	1	1	2	3	1	1	0	2	5.09113
	43	1429	21	rnt1DT4-03	rnt1DT4-03-21	1438	g1	1	1	1	1	0	0	0	0	0	0	0	0	6.07555	0	1	0	1	0	0				46	1502	14	rnt1DT4-06	rnt1DT4-06-14	1330	s	1	1	1	1	1	1	0	0	0	0	1	0	5.61925
	43	1432	24	rnt1DT4-03	rnt1DT4-03-24	1127	g1	0	0	0	0	0	0	0	0	0	0	0	0	4.76157	0	0	0	0	0	0				46	1507	19	rnt1DT4-06	rnt1DT4-06-19	913	s	0	0	1	1	0	0	1	1	0	0	0	0	3.85743
	43	1434	26	rnt1DT4-03	rnt1DT4-03-26	2570	g1	0	0	4	4	1	1	3	3	0	3	1	3	10.8583	0	0	0	1	1	4				47	1521	12	rnt1DT4-07	rnt1DT4-07-12	2241	s	0	0	4	4	0	0	2	2	0	1	0	2	9.46823
	43	1438	30	rnt1DT4-03	rnt1DT4-03-30	1033	g1	1	1	0	0	0	0	0	0	0	0	0	0	4.36442	0	1	0	0	0	0				47	1529	20	rnt1DT4-07	rnt1DT4-07-20	2122	s	0	0	1	2	1	1	1	1	0	1	0	1	8.96545
	43	1439	31	rnt1DT4-03	rnt1DT4-03-31	1087	g1	0	0	2	2	1	1	2	2	0	1	1	1	4.59258	0	0	1	1	1	2				47	1540	31	rnt1DT4-07	rnt1DT4-07-31	1976	s	0	0	1	1	0	0	1	1	0	1	0	1	8.3486
	44	1442	1	rnt1DT4-04	rnt1DT4-04-1	1064	g1	0	0	2	2	0	0	0	0	0	0	0	0	4.4954	0	0	0	2	0	0				47	1548	39	rnt1DT4-07	rnt1DT4-07-39	2893	s	1	0	1	1	3	4	0	0	0	1	2	0	12.2229
	44	1445	4	rnt1DT4-04	rnt1DT4-04-4	1324	g1	0	0	2	1	0	0	0	0	0	0	0	0	5.5939	0	0	0	1	0	0				47	1552	43	rnt1DT4-07	rnt1DT4-07-43	2056	s	2	4	1	1	0	0	0	0	0	0	0	0	8.6866
	44	1446	5	rnt1DT4-04	rnt1DT4-04-5	1873	g1	0	0	3	3	0	0	1	2	0	2	0	2	7.91343	0	0	0	1	0	2				48	1559	4	rnt1DT4-08	rnt1DT4-08-4	1705	s	0	0	0	0	0	0	0	0	0	0	0	0	7.20363
	44	1447	6	rnt1DT4-04	rnt1DT4-04-6	1043	g1	1	1	1	1	0	0	0	0	0	0	0	0	4.40667	0	1	0	1	0	0				48	1560	5	rnt1DT4-08	rnt1DT4-08-5	1730	s	0	0	1	1	0	0	0	0	0	0	0	0	7.30925
	45	1453	1	rnt1DT4-05	rnt1DT4-05-1	1662	g1	0	0	1	1	0	0	1	2	0	0	0	1	7.02195	0	0	1	0	0	1				48	1572	17	rnt1DT4-08	rnt1DT4-08-17	1725	s	0	0	0	0	0	0	0	0	0	0	0	0	7.28812
	45	1455	3	rnt1DT4-05	rnt1DT4-05-3	1356	g1	0	0	3	3	0	0	0	0	0	0	0	0	5.7291	0	0	0	3	0	0				48	1578	23	rnt1DT4-08	rnt1DT4-08-23	1614	s	1	1	1	2	0	0	1	1	0	0	0	1	6.81915
	45	1456	4	rnt1DT4-05	rnt1DT4-05-4	1307	g1	0	0	1	1	0	0	0	0	0	0	0	0	5.52208	0	0	0	1	0	0				48	1581	26	rnt1DT4-08	rnt1DT4-08-26	1891	s	0	0	1	1	0	0	0	0	0	0	0	0	7.98948
	45	1457	5	rnt1DT4-05	rnt1DT4-05-5	1593	g1	1	1	0	0	1	1	1	1	1	0	1	0	6.73043	0	0	1	0	1	1				49	1587	3	rnt1DT4-09	rnt1DT4-09-3	2443	s	0	0	2	3	0	0	1	1	0	1	0	1	10.3217
	45	1459	7	rnt1DT4-05	rnt1DT4-05-7	1300	g1	0	0	1	0	0	0	1	1	0	0	0	1	5.4925	0	0	0	0	0	1				49	1607	23	rnt1DT4-09	rnt1DT4-09-23	3492	s	1	1	2	2	0	0	0	0	0	0	0	0	14.7537
	45	1461	9	rnt1DT4-05	rnt1DT4-05-9	1042	g1	1	0	0	0	0	0	1	1	0	0	0	1	4.40245	0	0	0	0	0	1				50	1611	2	rnt1DT4-10	rnt1DT4-10-2	1892	s	0	0	1	2	1	1	0	0	0	1	0	0	7.9937
	45	1462	10	rnt1DT4-05	rnt1DT4-05-10	1557	g1	0	0	0	0	1	1	0	0	0	0	1	0	6.57833	0	0	0	0	1	1				50	1626	17	rnt1DT4-10	rnt1DT4-10-17	1547	s	0	0	1	1	0	0	1	1	0	0	0	0	6.53608
	45	1464	12	rnt1DT4-05	rnt1DT4-05-12	1969	g1	1	1	1	1	0	0	3	3	1	0	0	3	8.31902	0	1	0	0	0	3				51	1631	2	rnt1DT4-11	rnt1DT4-11-2	1969	s	0	0	1	1	0	0	0	0	0	0	0	0	8.31902
	45	1474	22	rnt1DT4-05	rnt1DT4-05-22	1592	g1	1	1	1	1	1	1	2	2	0	1	1	2	6.7262	0	0	0	0	1	3				51	1637	8	rnt1DT4-11	rnt1DT4-11-8	1440	s	1	1	2	2	1	1	0	0	1	0	1	0	6.084
	45	1478	26	rnt1DT4-05	rnt1DT4-05-26	1483	g1	1	1	1	1	0	0	1	1	1	1	0	1	6.26568	0	1	0	0	0	1				51	1639	10	rnt1DT4-11	rnt1DT4-11-10	2013	s	0	0	2	1	0	0	0	0	0	0	0	0	8.50493
	45	1480	28	rnt1DT4-05	rnt1DT4-05-28	1411	g1	0	0	3	2	0	0	1	1	0	0	0	1	5.96148	0	0	0	1	0	1				51	1643	14	rnt1DT4-11	rnt1DT4-11-14	2382	s	0	0	1	1	0	0	2	2	0	0	0	2	10.064
	46	1489	1	rnt1DT4-06	rnt1DT4-06-1	1180	g1	0	0	1	1	0	0	0	0	0	0	0	0	4.9855	0	0	0	1	0	0				52	1662	3	rnt1DT4-12	rnt1DT4-12-3	1917	s	0	0	2	2	1	1	1	1	0	0	0	1	8.09933
	46	1494	6	rnt1DT4-06	rnt1DT4-06-6	1340	g1	0	0	0	0	1	1	1	1	0	0	0	1	5.6615	1	0	0	0	1	1				52	1664	5	rnt1DT4-12	rnt1DT4-12-5	1485	s	1	1	0	0	1	1	3	4	1	0	1	4	6.27413
	46	1497	9	rnt1DT4-06	rnt1DT4-06-9	1375	g1	0	0	2	1	0	0	2	2	0	1	0	2	5.80938	0	0	0	0	0	2				52	1665	6	rnt1DT4-12	rnt1DT4-12-6	2337	s	0	0	3	12	0	0	1	22	0	10	0	10	9.87383
	46	1500	12	rnt1DT4-06	rnt1DT4-06-12	2382	g1	0	0	5	6	1	3	3	5	0	4	1	4	10.064	2	0	1	2	3	5				52	1666	7	rnt1DT4-12	rnt1DT4-12-7	1713	s	1	0	2	3	0	0	0	0	0	0	0	0	7.23742
	46	1501	13	rnt1DT4-06	rnt1DT4-06-13	942	g1	0	0	1	1	0	0	1	1	0	0	0	1	3.97995	0	0	0	0	0	1				52	1670	11	rnt1DT4-12	rnt1DT4-12-11	1020	s	0	0	2	1	0	0	0	0	0	0	0	0	4.3095
	46	1503	15	rnt1DT4-06	rnt1DT4-06-15	1246	g1	1	0	1	1	1	1	0	0	0	0	0	0	5.26435	1	0	0	1	1	0				53	1695	7	rnt1DT4-13	rnt1DT4-13-7	2304	s	0	0	0	0	0	0	1	2	0	0	0	1	9.7344
	47	1510	1	rnt1DT4-07	rnt1DT4-07-1	2253	g1	0	0	1	2	0	0	4	5	0	2	0	5	9.51892	0	0	0	0	0	5				53	1696	8	rnt1DT4-13	rnt1DT4-13-8	1898	s	0	0	0	0	0	0	1	1	0	0	0	0	8.01905
	47	1512	3	rnt1DT4-07	rnt1DT4-07-3	1374	g1	0	0	0	0	0	0	1	1	0	0	0	1	5.80515	0	0	0	0	0	1				53	1697	9	rnt1DT4-13	rnt1DT4-13-9	2826	s	0	0	1	1	1	1	0	0	0	0	0	0	11.9398
	47	1514	5	rnt1DT4-07	rnt1DT4-07-5	946	g1	0	0	3	3	0	0	0	0	0	0	0	0	3.99685	0	0	0	3	0	0				54	1720	17	rnt1DT4-14	rnt1DT4-14-17	1500	s	0	0	2	2	0	0	2	2	0	1	0	2	6.3375
	47	1519	10	rnt1DT4-07	rnt1DT4-07-10	1171	g1	1	1	0	0	1	1	0	0	1	0	1	0	4.94748	0	0	0	0	1	1				54	1735	32	rnt1DT4-14	rnt1DT4-14-32	1006	s	0	0	0	0	1	1	0	0	0	0	0	0	4.25035
	47	1520	11	rnt1DT4-07	rnt1DT4-07-11	1762	g1	0	0	2	2	0	0	3	4	0	1	0	3	7.44445	0	0	1	0	0	3				54	1740	37	rnt1DT4-14	rnt1DT4-14-37	1676	s	0	0	1	2	0	0	0	0	0	0	0	0	7.0811
	47	1526	17	rnt1DT4-07	rnt1DT4-07-17	2254	g1	0	0	4	6	0	0	1	2	0	1	0	1	9.52315	0	0	1	5	0	1				55	1767	12	rnt1DT4-15	rnt1DT4-15-12	2530	s	2	2	0	0	2	3	0	0	1	0	2	0	10.6893
	29	907	10	rnt1DT3-01	rnt1DT3-01-10	1703	g1	0	0	1	1	0	0	2	3	0	0	0	0	7.19518	0	0	3	1	0	0				29	899	2	rnt1DT3-01	rnt1DT3-01-2	2189	s	0	0	2	1	1	1	2	2	0	0	1	1	9.24853
	29	909	12	rnt1DT3-01	rnt1DT3-01-12	1299	g1	0	0	1	1	1	2	2	2	0	1	1	2	5.48828	1	0	0	0	2	3				29	911	14	rnt1DT3-01	rnt1DT3-01-14	1848	s	1	1	0	0	0	0	3	6	1	0	0	2	7.8078
	29	912	15	rnt1DT3-01	rnt1DT3-01-15	1827	g1	0	0	1	1	1	1	0	0	0	0	1	0	7.71908	0	0	0	1	1	1				29	915	18	rnt1DT3-01	rnt1DT3-01-18	1606	s	1	1	3	3	3	3	3	3	1	3	1	2	6.78535
	29	914	17	rnt1DT3-01	rnt1DT3-01-17	1389	g1	0	0	2	2	1	2	2	2	0	2	0	2	5.86852	2	0	0	0	2	2				29	918	21	rnt1DT3-01	rnt1DT3-01-21	1875	s	0	0	3	3	1	1	1	1	0	1	0	1	7.92188
	29	920	23	rnt1DT3-01	rnt1DT3-01-23	2731	g1	2	2	1	1	1	1	2	2	2	0	1	1	11.5385	0	1	1	0	1	2				29	919	22	rnt1DT3-01	rnt1DT3-01-22	2009	s	1	1	3	3	2	3	1	2	1	0	1	1	8.48803
	29	921	24	rnt1DT3-01	rnt1DT3-01-24	1637	g1	0	0	2	2	0	0	2	2	0	1	0	1	6.91633	0	0	1	1	0	1				31	946	6	rnt1DT3-03	rnt1DT3-03-6	1588	s	0	0	2	1	0	0	1	1	0	0	0	0	6.7093
	30	926	1	rnt1DT3-02	rnt1DT3-02-1	1581	g1	0	0	0	0	0	0	1	1	0	0	0	0	6.67973	0	0	1	0	0	0				31	950	10	rnt1DT3-03	rnt1DT3-03-10	1905	s	1	1	2	2	1	1	0	0	1	1	1	0	8.04863
	30	927	2	rnt1DT3-02	rnt1DT3-02-2	2281	g1	0	0	0	0	1	1	1	1	0	0	0	1	9.63723	1	0	0	0	1	1				31	954	14	rnt1DT3-03	rnt1DT3-03-14	2553	s	0	0	1	1	1	1	1	1	0	1	0	1	10.7864
	30	929	4	rnt1DT3-02	rnt1DT3-02-4	1176	g1	0	0	1	1	0	0	3	4	0	1	0	1	4.9686	0	0	3	0	0	1				31	955	15	rnt1DT3-03	rnt1DT3-03-15	1803	s	0	0	4	3	0	0	3	3	0	2	0	1	7.61768
	30	931	6	rnt1DT3-02	rnt1DT3-02-6	1054	g1	1	1	1	1	1	1	0	0	1	0	1	0	4.45315	0	0	0	1	1	1				31	959	19	rnt1DT3-03	rnt1DT3-03-19	1759	s	0	0	1	1	0	0	4	4	0	1	0	3	7.43178
	30	932	7	rnt1DT3-02	rnt1DT3-02-7	1761	g1	1	1	2	2	0	0	2	2	0	1	0	2	7.44023	0	1	0	0	0	2				32	974	3	rnt1DT3-04	rnt1DT3-04-3	1243	s	0	0	0	0	0	0	0	0	0	0	0	0	5.25168
	30	935	10	rnt1DT3-02	rnt1DT3-02-10	2321	g1	1	1	4	4	1	1	3	3	1	2	1	2	9.80623	0	0	1	2	1	3				32	980	9	rnt1DT3-04	rnt1DT3-04-9	1148	s	0	0	1	1	0	0	4	4	0	1	0	2	4.8503
	30	936	11	rnt1DT3-02	rnt1DT3-02-11	2488	g1	0	0	2	2	2	2	3	3	0	0	0	2	10.5118	2	0	1	0	1	2				32	984	13	rnt1DT3-04	rnt1DT3-04-13	1172	s	0	0	0	0	0	0	0	0	0	0	0	0	4.9517
	30	937	12	rnt1DT3-02	rnt1DT3-02-12	1552	g1	0	0	2	2	1	1	5	5	0	1	1	2	6.5572	0	0	3	0	1	3				33	985	1	rnt1DT3-05	rnt1DT3-05-1	1613	s	1	1	3	4	1	1	4	5	1	2	1	2	6.81493
	30	938	13	rnt1DT3-02	rnt1DT3-02-13	1276	g1	0	0	0	0	0	0	2	2	0	0	0	0	5.3911	0	0	2	0	0	0				33	987	3	rnt1DT3-05	rnt1DT3-05-3	2274	s	0	0	2	2	0	0	4	4	0	1	0	4	9.60765
	30	939	14	rnt1DT3-02	rnt1DT3-02-14	1452	g1	0	0	1	1	0	0	0	0	0	0	0	0	6.1347	0	0	0	1	0	0				33	1007	23	rnt1DT3-05	rnt1DT3-05-23	2346	s	0	0	1	2	0	0	1	2	0	2	0	2	9.91185
	30	940	15	rnt1DT3-02	rnt1DT3-02-15	2038	g1	3	4	0	0	2	2	0	0	1	0	2	0	8.61055	0	2	0	0	1	2				33	1020	36	rnt1DT3-05	rnt1DT3-05-36	1568	s	0	0	2	2	0	0	2	2	0	2	0	2	6.6248
	31	947	7	rnt1DT3-03	rnt1DT3-03-7	1430	g1	1	1	0	0	0	0	3	3	0	0	0	0	6.04175	0	1	3	0	0	0				33	1023	39	rnt1DT3-05	rnt1DT3-05-39	1530	s	1	1	3	3	0	0	3	4	0	2	0	3	6.46425
	31	948	8	rnt1DT3-03	rnt1DT3-03-8	1215	g1	0	0	0	0	0	0	1	1	0	0	0	0	5.13338	0	0	1	0	0	0				33	1037	53	rnt1DT3-05	rnt1DT3-05-53	2288	s	0	0	2	3	2	2	2	2	0	2	1	2	9.6668
	31	949	9	rnt1DT3-03	rnt1DT3-03-9	1703	g1	1	1	2	3	0	0	2	3	1	3	0	3	7.19518	0	1	0	0	0	3				33	1038	54	rnt1DT3-05	rnt1DT3-05-54	2368	s	0	0	4	6	0	0	6	7	0	2	0	5	10.0048
	31	951	11	rnt1DT3-03	rnt1DT3-03-11	967	g1	0	0	0	0	1	1	1	1	0	0	0	0	4.08558	1	0	1	0	1	0				34	1050	11	rnt1DT3-06	rnt1DT3-06-11	2229	s	1	1	2	2	2	2	1	1	1	0	1	1	9.41752
	31	953	13	rnt1DT3-03	rnt1DT3-03-13	1233	g1	0	0	2	1	0	0	2	2	0	0	0	1	5.20942	0	0	1	0	0	1				34	1052	13	rnt1DT3-06	rnt1DT3-06-13	2263	s	0	0	2	2	1	1	1	1	0	2	0	1	9.56118
	31	957	17	rnt1DT3-03	rnt1DT3-03-17	1381	g1	1	0	3	2	0	0	1	1	0	0	0	1	5.83473	0	0	0	1	0	1				34	1072	33	rnt1DT3-06	rnt1DT3-06-33	1879	s	0	0	0	0	1	1	1	1	0	0	0	1	7.93878
	31	962	22	rnt1DT3-03	rnt1DT3-03-22	1423	g1	0	0	5	5	1	1	2	2	0	2	0	2	6.01218	1	0	0	3	1	2				34	1074	35	rnt1DT3-06	rnt1DT3-06-35	2703	s	0	0	3	3	0	0	2	2	0	2	0	2	11.4202
	31	963	23	rnt1DT3-03	rnt1DT3-03-23	1287	g1	0	0	2	2	0	0	1	2	0	0	0	0	5.43757	0	0	2	2	0	0				34	1082	43	rnt1DT3-06	rnt1DT3-06-43	2157	s	1	1	1	2	0	0	2	3	0	0	0	2	9.11333
	32	978	7	rnt1DT3-04	rnt1DT3-04-7	686	g1	0	0	0	0	0	0	0	0	0	0	0	0	2.89835	0	0	0	0	0	0				34	1086	47	rnt1DT3-06	rnt1DT3-06-47	1691	s	1	0	0	0	1	1	2	2	0	0	0	2	7.14448
	32	981	10	rnt1DT3-04	rnt1DT3-04-10	1063	g1	1	1	1	1	1	2	1	1	1	1	1	1	4.49118	1	0	0	0	2	2				34	1103	64	rnt1DT3-06	rnt1DT3-06-64	2081	s	1	1	2	2	1	1	6	8	1	1	0	6	8.79223
	33	986	2	rnt1DT3-05	rnt1DT3-05-2	2353	g1	0	0	2	3	0	0	6	7	0	1	0	6	9.94143	0	0	1	0	0	6				34	1119	80	rnt1DT3-06	rnt1DT3-06-80	2380	s	0	0	2	1	1	1	1	1	0	1	0	1	10.0555
	33	992	8	rnt1DT3-05	rnt1DT3-05-8	1685	g1	0	0	1	2	1	2	3	3	0	1	0	3	7.11913	2	0	0	0	2	3				34	1121	82	rnt1DT3-06	rnt1DT3-06-82	1813	s	1	1	2	2	1	1	3	3	1	0	1	2	7.65993
	33	996	12	rnt1DT3-05	rnt1DT3-05-12	1720	g1	0	0	2	2	1	1	1	1	0	0	0	0	7.267	1	0	1	2	1	0				35	1131	6	rnt1DT3-07	rnt1DT3-07-6	2727	s	1	1	3	4	0	0	2	2	1	1	0	1	11.5216
	33	1004	20	rnt1DT3-05	rnt1DT3-05-20	1251	g1	0	0	2	1	0	0	0	0	0	0	0	0	5.28547	0	0	0	1	0	0				35	1137	12	rnt1DT3-07	rnt1DT3-07-12	4152	s	0	0	2	2	0	0	2	2	0	1	0	2	17.5422
	33	1005	21	rnt1DT3-05	rnt1DT3-05-21	1720	g1	2	2	2	2	0	0	3	3	1	0	0	2	7.267	0	2	1	0	0	2				35	1155	30	rnt1DT3-07	rnt1DT3-07-30	1782	s	0	0	1	1	2	2	1	1	0	0	1	1	7.52895
	33	1009	25	rnt1DT3-05	rnt1DT3-05-25	1765	g1	0	0	0	0	0	0	1	2	0	0	0	1	7.45713	0	0	1	0	0	1				35	1164	39	rnt1DT3-07	rnt1DT3-07-39	2380	s	1	0	3	5	0	0	3	4	0	3	0	3	10.0555
	33	1021	37	rnt1DT3-05	rnt1DT3-05-37	2237	g1	2	1	1	1	0	0	4	5	1	0	0	2	9.45133	0	1	3	0	0	2				35	1174	49	rnt1DT3-07	rnt1DT3-07-49	2900	s	0	0	3	4	0	0	1	1	0	1	0	1	12.2525
	33	1026	42	rnt1DT3-05	rnt1DT3-05-42	1330	g1	0	0	2	2	0	0	1	1	0	0	0	0	5.61925	0	0	1	2	0	0				36	1192	1	rnt1DT3-08	rnt1DT3-08-1	1908	s	1	1	3	3	1	2	3	3	1	1	1	3	8.0613
	33	1028	44	rnt1DT3-05	rnt1DT3-05-44	1989	g1	0	0	2	3	0	0	3	4	0	2	0	2	8.40353	0	0	2	1	0	2				36	1216	25	rnt1DT3-08	rnt1DT3-08-25	2738	s	1	1	3	4	2	2	3	4	1	1	2	3	11.568
	33	1034	50	rnt1DT3-05	rnt1DT3-05-50	1658	g1	1	1	2	3	1	1	3	3	0	1	0	2	7.00505	1	1	1	1	1	2				36	1227	36	rnt1DT3-08	rnt1DT3-08-36	1994	s	0	0	3	4	0	0	3	5	0	4	0	4	8.42465
	33	1036	52	rnt1DT3-05	rnt1DT3-05-52	922	g1	1	1	3	5	1	1	2	3	1	2	1	2	3.89545	0	0	1	3	1	3				36	1237	46	rnt1DT3-08	rnt1DT3-08-46	1465	s	0	0	3	3	0	0	1	1	0	1	0	1	6.18963
	34	1044	5	rnt1DT3-06	rnt1DT3-06-5	1638	g1	1	1	2	2	0	0	3	3	0	2	0	3	6.92055	0	1	0	0	0	3				36	1244	53	rnt1DT3-08	rnt1DT3-08-53	2423	s	3	2	0	0	2	3	0	0	0	0	2	0	10.2372
	34	1064	25	rnt1DT3-06	rnt1DT3-06-25	1334	g1	1	1	1	1	1	1	0	0	0	0	0	0	5.63615	1	1	0	1	1	0				37	1252	6	rnt1DT3-09	rnt1DT3-09-6	1530	s	1	1	2	1	1	2	0	0	1	0	1	0	6.46425
	34	1079	40	rnt1DT3-06	rnt1DT3-06-40	1263	g1	0	0	1	1	1	1	2	2	0	0	0	2	5.33617	1	0	0	0	1	2				37	1263	17	rnt1DT3-09	rnt1DT3-09-17	1510	s	0	0	1	1	0	0	2	4	0	1	0	2	6.37975
	34	1081	42	rnt1DT3-06	rnt1DT3-06-42	1642	g1	1	1	3	4	0	0	2	3	0	3	0	3	6.93745	0	1	0	1	0	3				37	1266	20	rnt1DT3-09	rnt1DT3-09-20	1630	s	1	1	3	3	1	1	3	4	1	2	1	3	6.88675
	34	1084	45	rnt1DT3-06	rnt1DT3-06-45	1501	g1	0	0	0	0	0	0	1	1	0	0	0	1	6.34173	0	0	0	0	0	1				37	1274	28	rnt1DT3-09	rnt1DT3-09-28	2121	s	0	0	4	5	0	0	5	5	0	3	0	5	8.96123
	34	1087	48	rnt1DT3-06	rnt1DT3-06-48	1447	g1	1	1	1	1	0	0	0	0	0	0	0	0	6.11358	0	1	0	1	0	0				38	1293	2	rnt1DT3-10	rnt1DT3-10-2	1575	s	0	0	2	1	1	1	1	1	0	1	0	0	6.65437
	34	1089	50	rnt1DT3-06	rnt1DT3-06-50	1312	g1	0	0	1	1	0	0	2	2	0	1	0	2	5.5432	0	0	0	0	0	2				39	1327	19	rnt1DT3-11	rnt1DT3-11-19	2031	s	0	0	1	1	1	1	3	3	0	1	0	3	8.58098
	34	1104	65	rnt1DT3-06	rnt1DT3-06-65	1943	g1	0	0	1	1	1	1	2	3	0	1	0	2	8.20918	1	0	1	0	1	2				39	1328	20	rnt1DT3-11	rnt1DT3-11-20	1850	s	1	0	2	2	1	1	4	6	0	2	0	4	7.81625
	34	1106	67	rnt1DT3-06	rnt1DT3-06-67	1416	g1	0	0	0	0	0	0	1	2	0	0	0	1	5.9826	0	0	1	0	0	1				39	1335	27	rnt1DT3-11	rnt1DT3-11-27	1429	s	0	0	0	0	0	0	0	0	0	0	0	0	6.03753
	34	1109	70	rnt1DT3-06	rnt1DT3-06-70	1888	g1	0	0	0	0	0	0	0	0	0	0	0	0	7.9768	0	0	0	0	0	0				39	1337	29	rnt1DT3-11	rnt1DT3-11-29	1718	s	1	1	2	2	0	0	3	3	0	1	0	2	7.25855
	34	1111	72	rnt1DT3-06	rnt1DT3-06-72	1559	g1	0	0	3	3	0	0	2	2	0	1	0	2	6.58678	0	0	0	1	0	2				39	1338	30	rnt1DT3-11	rnt1DT3-11-30	1737	s	0	0	3	3	0	0	3	3	0	1	0	3	7.33882
	34	1113	74	rnt1DT3-06	rnt1DT3-06-74	979	g1	0	0	0	0	1	1	0	0	0	0	0	0	4.13628	1	0	0	0	1	0				40	1346	4	rnt1DT3-12	rnt1DT3-12-4	2212	s	1	1	0	0	2	2	1	1	1	0	1	1	9.3457
[truncated: 41 more columns]

[truncated: 9 more sheets: WT12, WT24, rrp6dxrn1d, rrp6dxrn1drnt1d, loopM, rrp6dxrn1dloopM, rnt1drrp6dxrn1dloopM, rnt1-D245R, cyto stats]
